# Supplementary material for: Disentangling the relationship between glucose, insulin and brain health: A UK Biobank study
Source: Diabetes Obes Metab. 2025 Dec 12;28(3):1741–9. doi: 10.1111/dom.70353 (PMC12890726; doi:10.1111/dom.70353)
Supplement: Supplementary file 1 — Table S1. Genetic instrument information for IR, 2hPG, FI and FPG. Table S2. Associations between 2hrPG SNPs and confounders. Table S3. Associations between FPG SNPs and confounders. Table S4. Associations between FI SNPs and confounders. Table S5. Associations between FI SNPs and confounders. Table S6. Benjamini–Hochberg FDR‐corrected associations between SNPs and covariates. Table S7. ICD‐10 codes for Alzheimer's disease (AD) in UK Biobank. Table S8. Primary care Read codes (version 2) for Alzheimer's disease. Table S9. MR‐PRESSO results. [file DOM-28-1741-s001.xlsx]

## Sheet: Genetic-instrument_info
Table S1 Genetic instrument information for IR, 2hPG, FI and FPG
IR (53 SNPs)						2hrPG (15 SNPs)						FI (48 SNPs)						FPG (109 SNPs)
SNP	Gene	Chromosome	Position	Effect Allele (EA)	Other Allele (OA)	SNP	Gene	Chromosome	Position	Effect Allele (EA)	Other Allele (OA)	SNP	Gene	Chromosome	Position	Effect Allele (EA)	Other Allele (OA)	SNP	Gene	Chromosome	Position	Effect Allele (EA)	Other Allele (OA)
rs17386142*	DMRTA2	1	50815783	C	T	rs112824462	CLEC14A	14	38842759	A	G	rs10050393	LOC124901122	5	157918946	T	C	rs10181875	CERS6	2	169433118	T	C
rs6822892*	PDGFC	4	157734675	A	G	rs3792252	MRPL33	2	27995931	A	G	rs1260326	GCKR	2	27730940	T	C	rs11020132	MTNR1B	11	92716824	A	G
rs4976033*	PIK3R1	5	67714246	G	A	rs4148646	ABCC8	11	17415190	C	G	rs13030345	ENSG00000268656	2	28003174	T	G	rs11039281	CELF1	11	47559972	A	G
rs6887914*	MCC	5	112711486	C	T	rs550057	ABO	9	136146597	T	C	rs13258890	NKX2-6	8	23615445	T	C	rs111994526	-	11	47558817	T	G
rs1045241*	TNFAIP8	5	118729286	C	T	rs7012637	PPP1R3B-DT	8	9173209	A	G	rs13280813	-	8	11425105	T	G	rs115478693	NOSTRIN	2	169701830	C	G
rs2434612*	EBF1	5	158022041	G	A	rs7903146	TCF7L2	10	114758349	T	C	rs13303	STAB1	3	52558008	T	C	rs115941163	ABCB11	2	169811749	T	C
rs966544*#	CPEB4	5	173350405	G	A	rs878521	CAMK2B	7	44255643	A	G	rs13389219	COBLL1	2	165528876	T	C	rs11598	FAT3	11	92629212	A	G
rs498313*	MIR548H3	9	78034169	A	G	rs1260326	GCKR	2	27730940	T	C	rs2780215	RPS10-NUDT3	6	34236973	A	G	rs11986233	SLC30A8	8	118192902	A	C
rs17402950*	ATF7IP	12	14571671	G	A	rs17271305	VPS13C	15	62332980	A	G	rs2943646	LOC646736	2	227099534	A	G	rs12224937	-	11	48886173	A	G
rs7176058*	C15orf54	15	39464167	A	G	rs2126259	LOC157273	8	9185146	T	C	rs3775380	FAM13A	4	89739808	A	G	rs12702071	-	7	44302370	A	G
rs6066149*	EYA2	20	45602638	G	A	rs2649999	HNF1A-AS1	12	121380544	T	C	rs4865796	ARL15	5	53272664	A	G	rs12898997	CSK	15	75090349	T	C
rs683135	MACF1	1	39895460	A	G	rs11708067	ADCY5	3	123065778	A	G	rs5017304	LINC01875, TMEM18	2	630903	A	G	rs12912196	RORA	15	60869206	A	T
rs10195252#	COBLL1/GRB14	2	165513091	T	C	rs117643180	SLC2A4	17	7185779	A	C	rs62271373	LINC01214	3	150066540	A	T	rs13016739	NOSTRIN	2	169719362	A	G
rs2943645#	IRS1	2	227099180	T	C	rs12692738	COBLL1	2	165558252	T	C	rs6487237	GYS2	12	21699928	A	C	rs13030345	-	2	28003174	T	G
rs295449	KLHL18	3	47375955	A	G	rs1800437	GIPR	19	46181392	C	G	rs6601299	LOC157273	8	9184691	T	C	rs13172805	-	5	95444591	A	G
rs11130329	TMEM110-MUSTN1	3	52896855	A	C							rs6674544	LYPLAL1	1	219628973	A	G	rs13389076	ABCB11	2	169789512	A	G
rs2699429	DOK7	4	3480136	C	T							rs6767059	SYN2	3	12076562	A	G	rs145391098	-	7	44191553	A	G
rs4865796#	ARL15/FST	5	53272664	A	G							rs7012814	LOC157273	8	9173358	A	G	rs149006499	EPB41L4B	9	111934959	T	C
rs459193	ANKRD55	5	55806751	G	A							rs7133378	D-H10	12	124409502	A	G	rs149290349	-	2	43451957	A	G
rs972283	KLF14	7	130466854	G	A							rs75179845	ABO	9	136132954	T	C	rs16856252	ABCB11	2	169789720	T	C
rs7227237	LIPG	18	47174679	C	T							rs998584	VEGFA	6	43757896	A	C	rs186548547	-	7	44554349	C	G
rs4804833	MAP2K7	19	7970635	A	G							rs2108349	GRB10	7	50786663	A	G	rs194518	-	7	89853149	A	G
rs4804311	MYO1F	19	8615589	A	G							rs3936511	LOC101928448	5	55860781	A	G	rs1981667	DGKB	7	15014981	A	G
rs132985	PLA2G6	22	38563471	C	T							rs116141873	C6orf1	6	34222201	T	G	rs2084346	-	11	45751081	A	T
rs4738141*	EYA1	8	72469742	G	A							rs1351394	HMGA2	12	66351826	T	C	rs2126259	-	8	9185146	T	C
rs8032586*	LOC100287559	15	73081067	C	T							rs11727676	HHIP	4	145659064	T	C	rs2216999	-	15	62133731	A	T
rs4846565*	RNU5F-1/LYPLAL1	1	219722104	G	A							rs1206760	EYA2	20	45582472	A	G	rs2399640	-	11	92999037	A	C
rs12525532*	ANKS1A	6	35004819	T	C							rs6717875	-	2	165488445	A	G	rs2886599	-	11	72721271	A	C
rs492400*#	USP37	2	219349752	T	C							rs972283	KLF14	7	130466854	A	G	rs2908277	-	7	44183433	A	G
rs3864041*	COL6A4P1	3	15185634	T	C							rs1474696	RSPO3	6	127449246	A	G	rs35510946	IGF2BP2	3	185518910	A	G
rs645040#	MSL2	3	135926622	T	G							rs35000407	PPARG	3	12351521	T	G	rs4666051	-	2	28517861	A	G
rs8101064	INSR	19	7293119	T	C							rs12454712	BCL2	18	60845884	T	C	rs4760278	R3HDM2	12	57771153	A	C
rs10995441	NRBF2	10	64869239	G	T							rs10865959	TRAIP	3	49891002	C	G	rs57675456	DGKB	7	14918546	A	G
rs9492443*	L3MBTL3	6	130398731	C	T							rs111264094	HDAC7	12	48202696	C	G	rs598101	-	11	49246979	A	T
rs7323406*	ANKRD10	13	111628195	A	G							rs7903146	TCF7L2	10	114758349	T	C	rs61914724	PTPRJ	11	48080531	T	G
rs9881942*#	ADCY5	3	123082416	A	G							rs73013411	QKI	6	164126233	A	C	rs6731650	BRE	2	28261163	A	C
rs11577194*	CSF1	1	110500175	T	C							rs11708067	ADCY5	3	123065778	A	G	rs67675629	MTNR1B	11	92702549	A	T
rs9425291*	DNM3	1	172312769	A	G							rs9472135	LINC01512	6	43809802	T	C	rs7125807	C11orf49	11	47041163	A	C
rs2126259	PPP1R3B	8	9185146	T	C							rs118164457	PTEN	10	89680631	T	C	rs7129386	OR4A41P	11	48616694	A	G
rs6937438	LOC100132354	6	43815364	A	G							rs6855363	PDGFC	4	157670537	T	C	rs71441063	ATRAID	2	27444546	T	C
rs2249105*	CEP68	2	65287896	A	G							rs9884482	TET2	4	106081636	T	C	rs74683167	-	11	92637706	T	C
rs7005992	TRIB1	8	126528955	C	G							rs17331151	ITIH3	3	52844534	T	C	rs77981966	THADA	2	43777964	T	C
rs308971*	SYN2/PPARG	3	12116620	G	A							rs2845885	MACROD1	11	63869062	T	C	rs7925397	-	11	49615516	A	C
rs3822072	FAM13A	4	89741269	A	G							rs73128769	-	3	12274769	A	G	rs10305457	GLP1R	6	39034095	T	C
rs7973683#	CCDC92/D-H10	12	124449223	C	A							rs34302297	-	8	9642316	T	C	rs10305492	GLP1R	6	39046794	A	G
rs17169104*	MEOX2	7	15883727	G	C							rs459193	LOC101928448	5	55806751	A	G	rs10487796	-	7	15063430	A	T
rs731839	PEPD	19	33899065	G	A							rs731839	PEPD	19	33899065	A	G	rs10501320	MADD	11	47293799	C	G
rs11231693*#	MACROD1	11	63862612	A	G							rs860598	IGF1	12	102898446	A	G	rs10811660	-	9	22134068	A	G
rs2745353	RSPO3	6	127452935	T	C													rs10830963	MTNR1B	11	92708710	C	G
rs718314*	ITPR2	12	26453283	G	A													rs10838524	-	11	45870177	A	G
rs754814*	ZMYND15	17	4657034	T	C													rs10974438	GLIS3	9	4291928	A	C
rs3861397	LOC645434	6	139828916	G	A													rs11603349	ARAP1	11	72460694	T	C
rs1011685	LPL	8	19830769	C	T													rs11610045	FBRSL1	12	133063768	A	G
																		rs11619319	-	13	28487599	A	G
																		rs11708067	-	3	123065778	A	G
																		rs12055786	RGS17	6	153431125	T	C
																		rs12541643	-	8	81076874	T	C
																		rs1260326	GCKR	2	27730940	T	C
																		rs12784552	-	10	113036354	A	G
																		rs12888855	WARS	14	100830818	A	C
																		rs1371614	DPYSL5	2	27152874	T	C
																		rs1483121	OR4S1	11	48333360	A	G
																		rs157512	-	5	55809127	T	C
																		rs1604038	SLC2A2	3	170709193	T	C
																		rs16851397	ZBTB38	3	141134818	A	G
																		rs16913693	IKBKAP	9	111680359	T	G
																		rs17265513	ZHX3	20	39832628	T	C
																		rs17437560	MBNL1	3	152180329	T	C
																		rs174583	-	11	61609750	T	C
																		rs1820176	-	5	95696585	T	C
																		rs189548	-	2	54941112	A	G
																		rs2075423	PROX1	1	214154719	T	G
																		rs2108349	-	7	50786663	A	G
																		rs2168101	-	11	8255408	A	C
																		rs2238435	ADCY9	16	4014282	C	G
																		rs2302593	-	19	46196634	C	G
																		rs2657879	MIP	12	56865338	A	G
																		rs2839671	GAD2	10	26505822	A	G
																		rs34228231	NUP160	11	47820241	A	G
																		rs348330	ABCB10	1	229672955	A	G
																		rs35889227	Y_R-	14	90055468	T	G
																		rs3778321	-	6	7250270	A	G
																		rs3829109	CARD9	9	139256766	A	G
																		rs3842753	TH	11	2181060	T	G
																		rs39713	MTMR3	22	30343186	T	C
																		rs4862423	-	4	185726548	T	C
																		rs507666	-	9	136149399	A	G
																		rs573225	G6PC2	2	169757541	A	G
																		rs576674	-	13	33554302	A	G
																		rs58925536	STYXL1	7	75654574	T	C
																		rs6113722	-	20	22557099	A	G
																		rs6489811	KDM2B	12	121893626	A	G
																		rs6538804	RMST	12	97848910	C	G
																		rs6598541	-	15	99271135	A	G
																		rs6662924	CDC14A	1	100894419	A	C
																		rs6808574	-	3	187740523	T	C
																		rs7012637	-	8	9173209	A	G
																		rs7095788	PDE6C	10	95384152	T	C
																		rs7163757	-	15	62391608	T	C
																		rs7178572	-	15	77747190	A	G
																		rs7708285	ZBED3-AS1	5	76425867	A	G
																		rs7729395	PAM	5	102100576	T	C
																		rs78132593	-	1	150868102	A	C
																		rs7903146	TCF7L2	10	114758349	T	C
																		rs878521	-	7	44255643	A	G
																		rs8914	ATG13	11	46699124	A	G
																		rs896854	-	8	95960511	T	C
																		rs9348441	CDKAL1	6	20680678	A	T
																		rs9650069	-	8	118204020	T	C

## Sheet: 2hPG_SNPs_covariate
Table S2 Associations between 2hrPG SNPs and confounders
BMI					CHOL					CRP					IMD					SBP					SMOKE					TGL					ACT
SNP	beta.outcome	se.outcome	pval.outcome	outcome_name	SNP	beta.outcome	se.outcome	pval.outcome	outcome_name	SNP	beta.outcome	se.outcome	pval.outcome	outcome_name	SNP	beta.outcome	se.outcome	pval.outcome	outcome_name	SNP	beta.outcome	se.outcome	pval.outcome	outcome_name	SNP	beta.outcome	se.outcome	pval.outcome	outcome_name	SNP	beta.outcome	se.outcome	pval.outcome	outcome_name	SNP	beta.outcome	se.outcome	pval.outcome	outcome_name
rs112824462	0.0108149	0.0121512	0.37345	BMI	rs112824462	-0.0009064	0.00343201	0.791692	CHOL	rs112824462	0.00313434	0.00696675	0.652783	CRP	rs112824462	-0.0135098	0.00812062	0.0961859	IMD	rs112824462	-0.0158942	0.0550773	0.772904	SBP	rs112824462	0.00680678	0.00922296	0.46041	SMOKE	rs112824462	-0.0056876	0.00244046	0.0197781	TGL	rs112824462	0.0104685	0.233344	0.964217	ACT
rs11708067	-0.018417	0.011993	0.124628	BMI	rs11708067	0.00930364	0.003382	0.00594318	CHOL	rs11708067	-0.0236268	0.00687027	0.00058396	CRP	rs11708067	-0.0134229	0.00801498	0.0939879	IMD	rs11708067	-0.181195	0.0543302	0.00085287	SBP	rs11708067	0.00792431	0.00914351	0.386108	SMOKE	rs11708067	-0.0027623	0.00240712	0.251157	TGL	rs11708067	-0.218161	0.230181	0.343243	ACT
rs117643180	0.0203429	0.0328263	0.535447	BMI	rs117643180	0.0151877	0.009248	0.100535	CHOL	rs117643180	0.0194479	0.0187948	0.300788	CRP	rs117643180	0.00709656	0.0219349	0.746295	IMD	rs117643180	-0.787439	0.148939	1.24e-07	SBP	rs117643180	0.0167293	0.0247479	0.499035	SMOKE	rs117643180	0.0168426	0.00658264	0.0105089	TGL	rs117643180	0.524945	0.629776	0.404539	ACT
rs1260326	-0.0506009	0.010565	1.67e-06	BMI	rs1260326	0.0333074	0.00298595	6.93e-29	CHOL	rs1260326	0.140172	0.00605418	1.69e-118	CRP	rs1260326	-0.0052163	0.0070636	0.46023	IMD	rs1260326	0.0866906	0.0478532	0.0700497	SBP	rs1260326	0.00715435	0.00804091	0.373387	SMOKE	rs1260326	0.0835096	0.00211816	1e-200	TGL	rs1260326	0.142405	0.202881	0.482734	ACT
rs12692738	-0.048324	0.0124112	9.88e-05	BMI	rs12692738	0.0005559	0.00350516	0.873989	CHOL	rs12692738	-0.0255111	0.00711339	0.00033539	CRP	rs12692738	-0.0008432	0.00829554	0.91904	IMD	rs12692738	0.166686	0.0562279	0.00303227	SBP	rs12692738	0.00294132	0.00945285	0.755698	SMOKE	rs12692738	0.0242038	0.00248918	2.41e-22	TGL	rs12692738	0.385284	0.238205	0.105784	ACT
rs17271305	-0.0182427	0.0105018	0.082368	BMI	rs17271305	-0.0067632	0.00296187	0.0224058	CHOL	rs17271305	-0.0191389	0.00602038	0.00147788	CRP	rs17271305	0.00059453	0.00702069	0.932514	IMD	rs17271305	-0.162451	0.0475878	0.00064095	SBP	rs17271305	0.00070025	0.00799494	0.930244	SMOKE	rs17271305	0.00017622	0.0021089	0.933406	TGL	rs17271305	-0.293978	0.201476	0.144532	ACT
rs1800437	-0.141005	0.013022	2.56e-27	BMI	rs1800437	-0.0115061	0.00367821	0.00175915	CHOL	rs1800437	0.00322636	0.00746722	0.665691	CRP	rs1800437	-0.0069494	0.00871206	0.425061	IMD	rs1800437	0.0815853	0.0590172	0.16685	SBP	rs1800437	0.0254923	0.00987228	0.00980456	SMOKE	rs1800437	0.00776923	0.00261709	0.00299134	TGL	rs1800437	0.328626	0.250184	0.189002	ACT
rs2126259	0.00410372	0.0169933	0.809175	BMI	rs2126259	-0.0585371	0.00478825	2.35e-34	CHOL	rs2126259	-0.112014	0.00974063	1.34e-30	CRP	rs2126259	-0.008465	0.0113562	0.456024	IMD	rs2126259	0.0738639	0.0769866	0.337339	SBP	rs2126259	0.0327672	0.0128111	0.0105398	SMOKE	rs2126259	-0.0033754	0.00341269	0.322634	TGL	rs2126259	0.392363	0.326195	0.229035	ACT
rs2649999	-0.0059936	0.0110318	0.586921	BMI	rs2649999	0.0201727	0.00311536	9.49e-11	CHOL	rs2649999	-0.225143	0.00630794	1e-200	CRP	rs2649999	0.0174665	0.00737557	0.0178777	IMD	rs2649999	0.0222903	0.0499784	0.655598	SBP	rs2649999	0.00123923	0.00839794	0.882938	SMOKE	rs2649999	0.00176689	0.0022145	0.424943	TGL	rs2649999	0.310592	0.211941	0.142796	ACT
rs3792252	-0.0486431	0.0117766	3.62e-05	BMI	rs3792252	0.0164857	0.00332213	6.97e-07	CHOL	rs3792252	0.0631359	0.00674865	8.38e-21	CRP	rs3792252	0.00669686	0.00787269	0.394967	IMD	rs3792252	-0.184588	0.0533937	0.00054608	SBP	rs3792252	0.0102453	0.00897504	0.253651	SMOKE	rs3792252	0.0338497	0.00236393	1.71e-46	TGL	rs3792252	-0.0269451	0.226234	0.905194	ACT
rs4148646	-0.0381654	0.0107592	0.00038934	BMI	rs4148646	-0.0020117	0.00303982	0.508111	CHOL	rs4148646	-0.0093975	0.00616716	0.127559	CRP	rs4148646	-0.006001	0.00719344	0.404149	IMD	rs4148646	0.238404	0.0487458	1e-06	SBP	rs4148646	-0.0183819	0.00821015	0.0251632	SMOKE	rs4148646	0.00218591	0.00216082	0.311724	TGL	rs4148646	-0.0549587	0.206598	0.790226	ACT
rs550057	0.0233271	0.0118431	0.0488764	BMI	rs550057	0.0375371	0.00333782	2.47e-29	CHOL	rs550057	0.0387496	0.00678489	1.12e-08	CRP	rs550057	0.020636	0.00791547	0.00913316	IMD	rs550057	-0.0430374	0.0535423	0.421512	SBP	rs550057	0.00042991	0.0090509	0.961755	SMOKE	rs550057	-0.0166331	0.00237719	2.62e-12	TGL	rs550057	-0.272852	0.227238	0.229855	ACT
rs7012637	0.0686064	0.0103391	3.24e-11	BMI	rs7012637	0.0300597	0.00291509	6.33e-25	CHOL	rs7012637	0.0845085	0.00592195	3.45e-46	CRP	rs7012637	-0.0088583	0.00691138	0.199948	IMD	rs7012637	0.172376	0.0468485	0.00023379	SBP	rs7012637	-0.0017616	0.00787134	0.822963	SMOKE	rs7012637	-0.0103231	0.00207584	6.6e-07	TGL	rs7012637	0.0148494	0.198461	0.940356	ACT
rs7903146	-0.0645172	0.0113441	1.29e-08	BMI	rs7903146	-0.0136948	0.00319952	1.87e-05	CHOL	rs7903146	-0.0129641	0.00650408	0.0462369	CRP	rs7903146	-0.0029871	0.00758607	0.693763	IMD	rs7903146	0.187532	0.0514034	0.00026407	SBP	rs7903146	0.00130914	0.008638	0.879083	SMOKE	rs7903146	0.00657791	0.00227801	0.0038826	TGL	rs7903146	-0.361316	0.217961	0.0973774	ACT
rs878521	-0.0270469	0.0118657	0.0226425	BMI	rs878521	-0.0002662	0.00335237	0.936709	CHOL	rs878521	0.011816	0.00680064	0.0823036	CRP	rs878521	0.00156524	0.0079312	0.843552	IMD	rs878521	0.119819	0.0537743	0.0258693	SBP	rs878521	-0.000205	0.00903305	0.981912	SMOKE	rs878521	0.0169554	0.00238277	1.11e-12	TGL	rs878521	0.105826	0.22799	0.642527	ACT

## Sheet: FPG_SNPs_covariate
Table S3 Associations between FPG SNPs and confounders
BMI					CHOL					CRP					IMD					SBP					SMOKE					TGL					ACT
SNP	beta.outcome	se.outcome	pval.outcome	outcome_name	SNP	beta.outcome	se.outcome	pval.outcome	outcome_name	SNP	beta.outcome	se.outcome	pval.outcome	outcome_name	SNP	beta.outcome	se.outcome	pval.outcome	outcome_name	SNP	beta.outcome	se.outcome	pval.outcome	outcome_name	SNP	beta.outcome	se.outcome	pval.outcome	outcome_name	SNP	beta.outcome	se.outcome	pval.outcome	outcome_name	SNP	beta.outcome	se.outcome	pval.outcome	outcome_name
rs10181875	-0.0114251	0.0237859	0.630994	BMI	rs10181875	-0.0060368	0.00674719	0.370944	CHOL	rs10181875	-0.0101971	0.0136198	0.45404	CRP	rs10181875	-0.0309007	0.015954	0.0527635	IMD	rs10181875	0.151826	0.107984	0.159724	SBP	rs10181875	-0.0236482	0.0179393	0.187505	SMOKE	rs10181875	-0.0052243	0.00478553	0.274968	TGL	rs10181875	0.261541	0.457368	0.567432	ACT
rs10305457	0.0272523	0.0234547	0.245274	BMI	rs10305457	-0.0040704	0.00662041	0.53867	CHOL	rs10305457	0.0048053	0.0134282	0.720454	CRP	rs10305457	-0.0035131	0.015736	0.823337	IMD	rs10305457	-0.0609374	0.106615	0.567619	SBP	rs10305457	-0.0157656	0.0179359	0.379398	SMOKE	rs10305457	-0.0030311	0.00472226	0.520954	TGL	rs10305457	-0.436557	0.450614	0.332644	ACT
rs10305492	-0.0109364	0.0544385	0.840781	BMI	rs10305492	0.0358265	0.0152616	0.0189017	CHOL	rs10305492	-0.0323676	0.0311699	0.299074	CRP	rs10305492	0.0412521	0.0365425	0.25895	IMD	rs10305492	-0.695276	0.246228	0.00474769	SBP	rs10305492	-0.0286063	0.0421195	0.497026	SMOKE	rs10305492	0.00573537	0.0109425	0.600183	TGL	rs10305492	-0.287231	1.05146	0.78472	ACT
rs10487796	-0.0126935	0.0137558	0.356129	BMI	rs10487796	-0.0008346	0.00388376	0.829855	CHOL	rs10487796	-0.006063	0.00787472	0.441339	CRP	rs10487796	0.0019407	0.0092267	0.833407	IMD	rs10487796	-0.0086957	0.0625012	0.889349	SBP	rs10487796	0.0152432	0.0104596	0.145121	SMOKE	rs10487796	-0.0027517	0.00276951	0.320434	TGL	rs10487796	-0.13437	0.264643	0.611637	ACT
rs10501320	-0.0384806	0.0156385	0.0138702	BMI	rs10501320	0.00443091	0.00442474	0.316638	CHOL	rs10501320	0.0194277	0.00895428	0.0300342	CRP	rs10501320	0.0240283	0.0104912	0.0220033	IMD	rs10501320	0.262844	0.0710335	0.00021542	SBP	rs10501320	0.0193908	0.0118589	0.102006	SMOKE	rs10501320	0.0047835	0.00314911	0.128764	TGL	rs10501320	-0.242849	0.300719	0.419345	ACT
rs10811660	0.0330043	0.0180589	0.0676119	BMI	rs10811660	-0.0068136	0.00509382	0.181025	CHOL	rs10811660	0.00622898	0.01034	0.546899	CRP	rs10811660	0.0138214	0.0121094	0.253716	IMD	rs10811660	-0.0703834	0.0819064	0.390168	SBP	rs10811660	0.0333961	0.0136396	0.0143511	SMOKE	rs10811660	-0.0063898	0.00363599	0.0788537	TGL	rs10811660	0.320687	0.347051	0.35547	ACT
rs10830963	-0.045921	0.0153026	0.00269249	BMI	rs10830963	0.00294332	0.00433303	0.496965	CHOL	rs10830963	-0.0005477	0.00876544	0.95018	CRP	rs10830963	0.00329601	0.0102659	0.748163	IMD	rs10830963	-0.157162	0.0695247	0.0237901	SBP	rs10830963	0.00393172	0.0116505	0.735734	SMOKE	rs10830963	-0.0076276	0.00308306	0.0133604	TGL	rs10830963	-0.51202	0.294378	0.0819791	ACT
rs10838524	0.00056192	0.013768	0.967444	BMI	rs10838524	-0.0006062	0.00388985	0.876157	CHOL	rs10838524	-0.0165693	0.00787864	0.0354616	CRP	rs10838524	0.0221015	0.00923404	0.0166903	IMD	rs10838524	-0.0286799	0.0625326	0.646494	SBP	rs10838524	0.0199987	0.0104664	0.0560116	SMOKE	rs10838524	-0.0035636	0.00276964	0.198214	TGL	rs10838524	0.0343924	0.264719	0.896629	ACT
rs10974438	0.0217832	0.0143196	0.128207	BMI	rs10974438	0.00365015	0.00405178	0.367656	CHOL	rs10974438	0.018014	0.00819692	0.0279753	CRP	rs10974438	0.00411542	0.00960768	0.668399	IMD	rs10974438	0.0514952	0.0650211	0.428375	SBP	rs10974438	-0.0168964	0.0108809	0.120553	SMOKE	rs10974438	-0.000261	0.0028819	0.927836	TGL	rs10974438	0.469194	0.275495	0.0885529	ACT
rs11020132	0.0286107	0.0629182	0.649305	BMI	rs11020132	0.0359338	0.0183045	0.049635	CHOL	rs11020132	0.00522395	0.0360112	0.88466	CRP	rs11020132	-0.0056514	0.0422223	0.893522	IMD	rs11020132	0.371671	0.28704	0.195377	SBP	rs11020132	-0.0054277	0.0480602	0.910081	SMOKE	rs11020132	0.0270881	0.0126903	0.0327987	TGL	rs11020132	1.0107	1.21943	0.407204	ACT
rs11039281	-0.0547319	0.02012	0.00652346	BMI	rs11039281	-0.0028308	0.00568861	0.618755	CHOL	rs11039281	-3.95e-05	0.0115228	0.997264	CRP	rs11039281	0.0303304	0.0135005	0.0246658	IMD	rs11039281	0.0431249	0.0914958	0.637404	SBP	rs11039281	0.0165424	0.0152352	0.277529	SMOKE	rs11039281	0.00124024	0.00405136	0.759507	TGL	rs11039281	0.402678	0.387331	0.298516	ACT
rs111994526	0.0421004	0.0192802	0.0289922	BMI	rs111994526	-0.0218683	0.00544696	5.95e-05	CHOL	rs111994526	0.0604375	0.0110367	4.35e-08	CRP	rs111994526	0.00347974	0.0129321	0.787869	IMD	rs111994526	0.404782	0.0875564	3.78e-06	SBP	rs111994526	-0.0019381	0.0146684	0.894798	SMOKE	rs111994526	0.0101096	0.00388091	0.0091896	TGL	rs111994526	-0.133486	0.371129	0.719089	ACT
rs115478693	0.0760906	0.0541674	0.160103	BMI	rs115478693	-0.011593	0.0154185	0.45212	CHOL	rs115478693	-0.0266787	0.0309574	0.388806	CRP	rs115478693	0.0175181	0.0363572	0.629925	IMD	rs115478693	0.265901	0.246273	0.280277	SBP	rs115478693	0.0418231	0.0406593	0.303676	SMOKE	rs115478693	0.0081494	0.0109003	0.454683	TGL	rs115478693	0.442513	1.04087	0.670736	ACT
rs115941163	-0.120221	0.067953	0.0768651	BMI	rs115941163	-0.002218	0.0191294	0.907693	CHOL	rs115941163	0.0335177	0.03886	0.3884	CRP	rs115941163	0.0309579	0.0455153	0.496402	IMD	rs115941163	-0.400399	0.308171	0.193851	SBP	rs115941163	0.0086128	0.0515053	0.867214	SMOKE	rs115941163	-0.0139493	0.0136531	0.306927	TGL	rs115941163	-1.13086	1.29932	0.384108	ACT
rs11598	-0.0198088	0.0343193	0.563811	BMI	rs11598	-0.0067604	0.00972048	0.486754	CHOL	rs11598	-0.0014588	0.0196692	0.940879	CRP	rs11598	-0.0349394	0.0230225	0.129111	IMD	rs11598	-0.0398847	0.156005	0.798211	SBP	rs11598	0.0273404	0.0263464	0.299404	SMOKE	rs11598	0.0121801	0.00690327	0.0776671	TGL	rs11598	-0.343483	0.659856	0.602686	ACT
rs11603349	-0.0279425	0.0188392	0.13802	BMI	rs11603349	-0.0100692	0.00532462	0.0586178	CHOL	rs11603349	-0.001115	0.0107865	0.917668	CRP	rs11603349	-0.0024066	0.012637	0.848961	IMD	rs11603349	-0.186356	0.0854806	0.0292517	SBP	rs11603349	-0.0142874	0.0143118	0.318188	SMOKE	rs11603349	-0.0028904	0.00379182	0.445891	TGL	rs11603349	-0.0462999	0.362053	0.898243	ACT
rs11610045	0.0200589	0.0136744	0.142405	BMI	rs11610045	0.00120204	0.00385967	0.755469	CHOL	rs11610045	-0.0028072	0.00782693	0.71985	CRP	rs11610045	-0.0041373	0.00917096	0.651899	IMD	rs11610045	0.00395573	0.0620949	0.949206	SBP	rs11610045	-0.0055252	0.0103997	0.595249	SMOKE	rs11610045	0.00615377	0.00275233	0.0253631	TGL	rs11610045	0.0492714	0.262834	0.851299	ACT
rs11619319	0.00211498	0.0164929	0.897963	BMI	rs11619319	-0.003798	0.00467005	0.416069	CHOL	rs11619319	0.00397642	0.00943996	0.673585	CRP	rs11619319	0.00813427	0.0110645	0.46224	IMD	rs11619319	-0.0984434	0.0750354	0.189535	SBP	rs11619319	0.00046411	0.0125304	0.970477	SMOKE	rs11619319	-0.0026842	0.00331942	0.418721	TGL	rs11619319	0.346677	0.316961	0.274064	ACT
rs11708067	-0.021588	0.0158783	0.173961	BMI	rs11708067	0.0114914	0.00448144	0.0103418	CHOL	rs11708067	-0.0233517	0.00907986	0.0101174	CRP	rs11708067	-0.0068485	0.0106457	0.520023	IMD	rs11708067	-0.22005	0.072112	0.00227725	SBP	rs11708067	-0.0008496	0.0120763	0.943906	SMOKE	rs11708067	-0.0038589	0.00319367	0.226933	TGL	rs11708067	0.0627176	0.305281	0.837227	ACT
rs11986233	0.014814	0.0206333	0.47278	BMI	rs11986233	-0.0068806	0.00583542	0.238356	CHOL	rs11986233	0.00556625	0.0118069	0.637325	CRP	rs11986233	0.00263218	0.0138399	0.849163	IMD	rs11986233	0.0183562	0.0938342	0.844905	SBP	rs11986233	-0.020665	0.015579	0.184636	SMOKE	rs11986233	0.00036847	0.00415085	0.929266	TGL	rs11986233	0.341341	0.39702	0.389923	ACT
rs12055786	0.0515771	0.0139676	0.000222	BMI	rs12055786	-0.0014004	0.00394771	0.722782	CHOL	rs12055786	0.0200125	0.00799538	0.0123153	CRP	rs12055786	-0.0017841	0.00936869	0.848969	IMD	rs12055786	0.0161758	0.0634377	0.798733	SBP	rs12055786	0.00778958	0.0106203	0.463525	SMOKE	rs12055786	0.00798572	0.00281297	0.0045275	TGL	rs12055786	0.153713	0.268454	0.566927	ACT
rs12224937	0.0429448	0.019502	0.0276617	BMI	rs12224937	-0.0197983	0.00550995	0.00032679	CHOL	rs12224937	0.0604684	0.0111551	5.94e-08	CRP	rs12224937	-0.0062903	0.0130796	0.630572	IMD	rs12224937	0.421102	0.0885252	1.97e-06	SBP	rs12224937	-0.0089597	0.0148057	0.545067	SMOKE	rs12224937	0.00576178	0.00392408	0.142021	TGL	rs12224937	-0.275673	0.375095	0.462376	ACT
rs12541643	0.022319	0.0137036	0.103377	BMI	rs12541643	0.0115432	0.00387455	0.00289041	CHOL	rs12541643	0.0232957	0.00783905	0.0029614	CRP	rs12541643	0.00706438	0.00918907	0.442024	IMD	rs12541643	-0.0040385	0.0622476	0.948272	SBP	rs12541643	-0.000162	0.0104232	0.987575	SMOKE	rs12541643	0.00065828	0.00275698	0.811287	TGL	rs12541643	-0.416218	0.26342	0.114096	ACT
rs1260326	-0.0386424	0.0140066	0.00580076	BMI	rs1260326	0.0285377	0.00395637	5.5e-13	CHOL	rs1260326	0.145806	0.00801087	5.86e-74	CRP	rs1260326	0.0108877	0.00939344	0.246429	IMD	rs1260326	0.0769157	0.0636056	0.226565	SBP	rs1260326	0.00790864	0.0106479	0.457537	SMOKE	rs1260326	0.0843073	0.00281312	7.11e-197	TGL	rs1260326	0.141956	0.269389	0.598225	ACT
rs12702071	0.00148175	0.0156092	0.924372	BMI	rs12702071	-0.0044096	0.00441577	0.317994	CHOL	rs12702071	0.0230732	0.00893778	0.00983694	CRP	rs12702071	0.00282736	0.0104681	0.787089	IMD	rs12702071	-0.0702801	0.0708317	0.321095	SBP	rs12702071	0.0157575	0.0119262	0.186429	SMOKE	rs12702071	-0.0004589	0.00314383	0.883937	TGL	rs12702071	-0.0593971	0.30026	0.843187	ACT
rs12784552	0.0270214	0.0238652	0.25753	BMI	rs12784552	-0.0051551	0.00673799	0.444225	CHOL	rs12784552	0.031578	0.0136633	0.0208255	CRP	rs12784552	-0.0124992	0.0160106	0.434991	IMD	rs12784552	-0.0617088	0.108395	0.569156	SBP	rs12784552	-0.0030553	0.0181408	0.866247	SMOKE	rs12784552	-0.0085609	0.00480498	0.0748059	TGL	rs12784552	-0.293804	0.457897	0.521109	ACT
rs12888855	-0.0044794	0.0162435	0.782728	BMI	rs12888855	0.00691189	0.00458041	0.131299	CHOL	rs12888855	-0.0076588	0.00929418	0.409914	CRP	rs12888855	-0.0061116	0.0108969	0.574894	IMD	rs12888855	-0.0179968	0.0737721	0.807269	SBP	rs12888855	0.00171852	0.0123492	0.889286	SMOKE	rs12888855	-0.0025339	0.00326866	0.438214	TGL	rs12888855	0.745268	0.31243	0.0170622	ACT
rs12898997	0.0552298	0.0145589	0.00014857	BMI	rs12898997	0.0175413	0.00411774	2.05e-05	CHOL	rs12898997	0.0175576	0.00833344	0.0351284	CRP	rs12898997	-0.0042698	0.00976411	0.6619	IMD	rs12898997	-0.371617	0.0661347	1.92e-08	SBP	rs12898997	-0.022759	0.0110434	0.0393382	SMOKE	rs12898997	-0.0024482	0.00293069	0.403511	TGL	rs12898997	-0.0772561	0.279919	0.782552	ACT
rs12912196	0.0203892	0.0162403	0.20931	BMI	rs12912196	0.00129543	0.00458613	0.777586	CHOL	rs12912196	0.0322848	0.00929984	0.00051758	CRP	rs12912196	-0.0008734	0.0108948	0.936105	IMD	rs12912196	0.0316181	0.0737813	0.66826	SBP	rs12912196	-0.0069955	0.0123448	0.570703	SMOKE	rs12912196	-0.0037298	0.00327067	0.254127	TGL	rs12912196	0.553405	0.312661	0.076732	ACT
rs13016739	0.0607957	0.0539821	0.260074	BMI	rs13016739	0.003069	0.0151307	0.839266	CHOL	rs13016739	0.0356525	0.0308487	0.247797	CRP	rs13016739	0.006348	0.0361609	0.860649	IMD	rs13016739	0.464717	0.244979	0.0578335	SBP	rs13016739	0.0220745	0.0406637	0.587281	SMOKE	rs13016739	0.0186211	0.010841	0.0858619	TGL	rs13016739	0.332529	1.03582	0.748188	ACT
rs13030345	-0.061078	0.0183487	0.00087257	BMI	rs13030345	0.0175076	0.00518815	0.00073964	CHOL	rs13030345	0.106316	0.0105029	4.45e-24	CRP	rs13030345	0.003283	0.0123096	0.789698	IMD	rs13030345	0.0704233	0.083344	0.398128	SBP	rs13030345	0.00413145	0.0139351	0.76675	SMOKE	rs13030345	0.0559845	0.00369373	7.34e-52	TGL	rs13030345	-0.294975	0.35317	0.403594	ACT
rs13172805	0.00662469	0.0142331	0.641614	BMI	rs13172805	0.00363688	0.0040141	0.364923	CHOL	rs13172805	0.00134081	0.00814529	0.86925	CRP	rs13172805	0.00493957	0.00954628	0.604854	IMD	rs13172805	-0.0395713	0.0646514	0.540491	SBP	rs13172805	-0.0097403	0.0108361	0.368698	SMOKE	rs13172805	0.0057166	0.00286388	0.045924	TGL	rs13172805	0.418966	0.273935	0.126159	ACT
rs13389076	-0.0441452	0.0563959	0.433761	BMI	rs13389076	-0.0090926	0.0157993	0.564951	CHOL	rs13389076	-0.0320464	0.0323274	0.321537	CRP	rs13389076	-0.0288127	0.0378543	0.44657	IMD	rs13389076	0.325059	0.256946	0.205841	SBP	rs13389076	0.0159226	0.0426311	0.708858	SMOKE	rs13389076	-0.0041585	0.0113725	0.714619	TGL	rs13389076	1.31571	1.08855	0.226788	ACT
rs1371614	-0.0172285	0.0158777	0.277892	BMI	rs1371614	-0.0110112	0.00448611	0.014109	CHOL	rs1371614	-0.0435601	0.00908935	1.65e-06	CRP	rs1371614	0.00276992	0.010651	0.794817	IMD	rs1371614	-0.0148511	0.0721297	0.836873	SBP	rs1371614	-0.0242415	0.0121423	0.0458821	SMOKE	rs1371614	-0.0169611	0.00319507	1.11e-07	TGL	rs1371614	-0.182606	0.305184	0.549609	ACT
rs145391098	-0.0101962	0.0395359	0.796487	BMI	rs145391098	-0.0283093	0.0112416	0.0117949	CHOL	rs145391098	-0.0328744	0.0226276	0.146268	CRP	rs145391098	-0.0309068	0.0265351	0.244122	IMD	rs145391098	-0.0452438	0.180422	0.801995	SBP	rs145391098	0.0100592	0.0298151	0.735716	SMOKE	rs145391098	-0.0010493	0.00795773	0.8951	TGL	rs145391098	-0.603149	0.761155	0.428121	ACT
rs1483121	-0.0483505	0.0196837	0.0140357	BMI	rs1483121	-0.0065317	0.00555752	0.239879	CHOL	rs1483121	0.00356566	0.0112725	0.751764	CRP	rs1483121	0.0312991	0.0132059	0.0177848	IMD	rs1483121	0.0912204	0.0894812	0.307997	SBP	rs1483121	0.00408166	0.0149616	0.785216	SMOKE	rs1483121	0.00437779	0.00396276	0.269277	TGL	rs1483121	0.112321	0.378576	0.7667	ACT
rs149006499	-0.0100722	0.0528151	0.848755	BMI	rs149006499	-0.024203	0.0149627	0.105763	CHOL	rs149006499	0.00198883	0.0302378	0.947559	CRP	rs149006499	0.0126751	0.0354432	0.720631	IMD	rs149006499	-0.0673206	0.239142	0.77832	SBP	rs149006499	0.0727621	0.0415873	0.080182	SMOKE	rs149006499	-0.0071848	0.010621	0.498744	TGL	rs149006499	-0.521238	1.01395	0.607208	ACT
rs149290349	-0.0254071	0.0263043	0.334101	BMI	rs149290349	0.00047265	0.00743313	0.949299	CHOL	rs149290349	0.0237483	0.0150468	0.114499	CRP	rs149290349	-0.0160439	0.0176349	0.362938	IMD	rs149290349	0.199677	0.119375	0.0943903	SBP	rs149290349	0.0132321	0.0199562	0.507161	SMOKE	rs149290349	-0.0167687	0.00529001	0.00152529	TGL	rs149290349	-0.205911	0.506457	0.684324	ACT
rs157512	0.0245156	0.0160133	0.125781	BMI	rs157512	-0.0095303	0.00453441	0.035575	CHOL	rs157512	-0.0331113	0.00916321	0.00030216	CRP	rs157512	0.00454163	0.0107389	0.672359	IMD	rs157512	0.14347	0.0727415	0.0485741	SBP	rs157512	0.00910331	0.0122075	0.455828	SMOKE	rs157512	0.022077	0.00322126	7.23e-12	TGL	rs157512	-0.147494	0.307741	0.631741	ACT
rs1604038	0.0739505	0.0151349	1.03e-06	BMI	rs1604038	0.00912634	0.00426848	0.0325127	CHOL	rs1604038	0.0209995	0.00866035	0.0153182	CRP	rs1604038	0.0127814	0.0101512	0.207996	IMD	rs1604038	0.0438594	0.0687653	0.523596	SBP	rs1604038	-0.0029313	0.011517	0.79907	SMOKE	rs1604038	0.0109464	0.00304612	0.00032628	TGL	rs1604038	0.321523	0.291007	0.269219	ACT
rs16851397	0.0317429	0.0320585	0.3221	BMI	rs16851397	0.0217849	0.0091176	0.0168812	CHOL	rs16851397	0.0315135	0.0183669	0.086204	CRP	rs16851397	0.0141691	0.0215117	0.510107	IMD	rs16851397	-0.0667994	0.145786	0.646808	SBP	rs16851397	-0.0086128	0.0243897	0.724064	SMOKE	rs16851397	-0.0084784	0.00645312	0.188901	TGL	rs16851397	0.759624	0.616502	0.217894	ACT
rs16856252	-0.0105511	0.0221503	0.633832	BMI	rs16856252	-0.0063172	0.00623672	0.311106	CHOL	rs16856252	0.00029148	0.0126807	0.981662	CRP	rs16856252	-0.0038972	0.0148556	0.79306	IMD	rs16856252	-0.117194	0.100541	0.243765	SBP	rs16856252	0.0114301	0.0169324	0.499651	SMOKE	rs16856252	0.00049186	0.00446029	0.912191	TGL	rs16856252	0.10243	0.426041	0.810003	ACT
rs16913693	-0.0160089	0.0437124	0.714192	BMI	rs16913693	-0.0318474	0.0123827	0.0101146	CHOL	rs16913693	0.0226715	0.0250864	0.366136	CRP	rs16913693	-0.0096937	0.0293489	0.741179	IMD	rs16913693	-0.102175	0.198825	0.607326	SBP	rs16913693	0.0597956	0.0342278	0.080637	SMOKE	rs16913693	-0.0050274	0.00881836	0.568604	TGL	rs16913693	-1.37034	0.839454	0.102594	ACT
rs17265513	-0.0522447	0.0170641	0.00220136	BMI	rs17265513	-0.0025246	0.00480224	0.599095	CHOL	rs17265513	-0.011836	0.00977223	0.225826	CRP	rs17265513	-0.0144617	0.011446	0.206421	IMD	rs17265513	0.0423876	0.0774643	0.58425	SBP	rs17265513	-0.006161	0.0129831	0.634964	SMOKE	rs17265513	-0.0038813	0.00343674	0.258755	TGL	rs17265513	0.0259519	0.327947	0.936926	ACT
rs17437560	0.0157226	0.0234692	0.502904	BMI	rs17437560	-0.0107816	0.00664798	0.104853	CHOL	rs17437560	-0.0143421	0.0134316	0.285619	CRP	rs17437560	-0.0262787	0.015746	0.0951359	IMD	rs17437560	-0.112224	0.106625	0.292565	SBP	rs17437560	-0.0315815	0.0180396	0.0800039	SMOKE	rs17437560	-0.0028847	0.0047237	0.541415	TGL	rs17437560	-0.957355	0.452337	0.0343067	ACT
rs174583	0.0168031	0.0143034	0.240089	BMI	rs174583	-0.068275	0.00403769	4.59e-64	CHOL	rs174583	-0.0191778	0.00818621	0.0191461	CRP	rs174583	0.0187974	0.00959253	0.0500454	IMD	rs174583	-0.051045	0.0649701	0.432063	SBP	rs174583	0.00519647	0.0108715	0.632606	SMOKE	rs174583	0.0432674	0.00288023	5.62e-51	TGL	rs174583	0.132998	0.274567	0.628109	ACT
rs1820176	-0.049591	0.0151845	0.00109139	BMI	rs1820176	-0.0010262	0.00429707	0.811259	CHOL	rs1820176	-0.0043739	0.00869156	0.614802	CRP	rs1820176	0.00788493	0.0101826	0.438724	IMD	rs1820176	0.0635043	0.0689549	0.357076	SBP	rs1820176	-0.0079086	0.0115336	0.49273	SMOKE	rs1820176	0.00109523	0.00305625	0.720077	TGL	rs1820176	0.235595	0.292031	0.419814	ACT
rs186548547	0.057457	0.0453171	0.204839	BMI	rs186548547	0.00833314	0.0128924	0.518048	CHOL	rs186548547	0.00845632	0.0259442	0.744469	CRP	rs186548547	-0.0269563	0.0304012	0.375249	IMD	rs186548547	0.298207	0.205739	0.147216	SBP	rs186548547	-0.00026	0.0344927	0.993936	SMOKE	rs186548547	0.0243764	0.00913788	0.00763957	TGL	rs186548547	0.3833	0.873811	0.660913	ACT
rs189548	0.0115737	0.0151749	0.44565	BMI	rs189548	0.00356326	0.00427963	0.405067	CHOL	rs189548	-0.0137564	0.00869002	0.113419	CRP	rs189548	0.00817786	0.0101779	0.421692	IMD	rs189548	0.0125511	0.0689491	0.855556	SBP	rs189548	-0.0082558	0.0115266	0.473719	SMOKE	rs189548	-0.0009489	0.00305543	0.756128	TGL	rs189548	-0.0923912	0.291565	0.751334	ACT
rs194518	-0.0280427	0.0137318	0.0411362	BMI	rs194518	-0.001602	0.00388389	0.679986	CHOL	rs194518	-0.003118	0.00785963	0.691583	CRP	rs194518	-0.0140048	0.00920995	0.128358	IMD	rs194518	0.0372206	0.0623724	0.550676	SBP	rs194518	-0.0119088	0.0104424	0.254267	SMOKE	rs194518	-0.0005875	0.00276377	0.831656	TGL	rs194518	0.155383	0.264104	0.556306	ACT
rs1981667	-0.0174471	0.014788	0.238076	BMI	rs1981667	0.00292841	0.00417371	0.48291	CHOL	rs1981667	-0.0023767	0.00846711	0.778947	CRP	rs1981667	-0.0011619	0.00992268	0.906783	IMD	rs1981667	-0.0482395	0.0671668	0.472632	SBP	rs1981667	-0.0060517	0.0112455	0.590308	SMOKE	rs1981667	-0.0014451	0.00297738	0.627432	TGL	rs1981667	-0.264205	0.2845	0.353064	ACT
rs2075423	0.0253666	0.0145168	0.0805709	BMI	rs2075423	0.00235533	0.00410291	0.565926	CHOL	rs2075423	-0.0035779	0.00830654	0.666662	CRP	rs2075423	0.00568653	0.00973475	0.559121	IMD	rs2075423	-0.0969427	0.0659076	0.141323	SBP	rs2075423	0.0164441	0.011019	0.135701	SMOKE	rs2075423	-0.0040215	0.00292211	0.168755	TGL	rs2075423	0.353941	0.279183	0.204881	ACT
rs2084346	-6.16e-05	0.0182028	0.997299	BMI	rs2084346	0.00702324	0.00513248	0.171192	CHOL	rs2084346	0.0110191	0.0104167	0.290133	CRP	rs2084346	-0.0045388	0.0122101	0.7101	IMD	rs2084346	0.0400323	0.0826231	0.628019	SBP	rs2084346	-0.0064492	0.0138419	0.641388	SMOKE	rs2084346	0.00131297	0.00366167	0.719916	TGL	rs2084346	0.17691	0.350639	0.613886	ACT
rs2108349	-0.0021761	0.0146527	0.881941	BMI	rs2108349	-0.00795	0.00414178	0.054929	CHOL	rs2108349	-0.0090207	0.0083837	0.281937	CRP	rs2108349	-0.0023834	0.00982744	0.808374	IMD	rs2108349	-0.0274293	0.0665962	0.680432	SBP	rs2108349	0.0145737	0.0111657	0.191804	SMOKE	rs2108349	0.00138219	0.00294921	0.63931	TGL	rs2108349	-0.0201977	0.282162	0.942935	ACT
rs2126259	0.012562	0.0225955	0.578244	BMI	rs2126259	-0.0613305	0.00637475	6.66e-22	CHOL	rs2126259	-0.13281	0.0129357	1.01e-24	CRP	rs2126259	-0.0100882	0.0151533	0.505576	IMD	rs2126259	0.058386	0.102634	0.56944	SBP	rs2126259	0.0313436	0.0170373	0.0658324	SMOKE	rs2126259	-0.0029135	0.00455118	0.522063	TGL	rs2126259	0.0189065	0.434537	0.965295	ACT
rs2168101	-0.0174801	0.0149565	0.242514	BMI	rs2168101	0.00044235	0.00422878	0.91669	CHOL	rs2168101	0.0143861	0.00856313	0.0929568	CRP	rs2168101	-0.0035699	0.010033	0.721982	IMD	rs2168101	-0.121311	0.0679325	0.0741406	SBP	rs2168101	-0.0183748	0.0114034	0.107099	SMOKE	rs2168101	-0.0066792	0.00301087	0.0265309	TGL	rs2168101	-0.154986	0.287942	0.590403	ACT
rs2216999	-0.0062658	0.0137213	0.647924	BMI	rs2216999	-0.0025732	0.00388119	0.507343	CHOL	rs2216999	-0.0123178	0.00785897	0.117033	CRP	rs2216999	0.00955796	0.0092073	0.299232	IMD	rs2216999	-0.0505732	0.0623799	0.417522	SBP	rs2216999	-0.0158733	0.0104499	0.128763	SMOKE	rs2216999	-0.0008872	0.00276319	0.748156	TGL	rs2216999	-0.328495	0.263808	0.213058	ACT
rs2238435	-0.112898	0.0140603	9.83e-16	BMI	rs2238435	0.00726783	0.00397234	0.0673108	CHOL	rs2238435	-0.0250649	0.00804597	0.0018384	CRP	rs2238435	-0.0223656	0.00943051	0.0177114	IMD	rs2238435	-0.113811	0.0638759	0.0747912	SBP	rs2238435	-0.0415014	0.0107419	0.00011176	SMOKE	rs2238435	-0.0047194	0.00283034	0.0954338	TGL	rs2238435	-0.231195	0.270428	0.392595	ACT
rs2302593	0.0614813	0.013693	7.13e-06	BMI	rs2302593	-0.0047238	0.00387292	0.222584	CHOL	rs2302593	-0.0016046	0.00783795	0.837788	CRP	rs2302593	0.00591246	0.00918594	0.519808	IMD	rs2302593	-0.0902796	0.0622413	0.146927	SBP	rs2302593	-0.0285486	0.0104168	0.00613614	SMOKE	rs2302593	0.00182259	0.00275687	0.508543	TGL	rs2302593	-0.344632	0.263147	0.190314	ACT
rs2399640	0.0173022	0.015149	0.2534	BMI	rs2399640	-0.0055816	0.00427911	0.192108	CHOL	rs2399640	0.0112174	0.00866551	0.1955	CRP	rs2399640	0.00087358	0.0101581	0.931468	IMD	rs2399640	0.0186474	0.0688479	0.786507	SBP	rs2399640	-0.0157992	0.0115481	0.171263	SMOKE	rs2399640	0.00229175	0.00304821	0.452151	TGL	rs2399640	-0.297117	0.291426	0.307953	ACT
rs2657879	0.0449057	0.0176881	0.0111253	BMI	rs2657879	-0.0059247	0.00500648	0.23665	CHOL	rs2657879	0.0354294	0.0101218	0.00046483	CRP	rs2657879	0.00190856	0.0118674	0.872232	IMD	rs2657879	0.1099	0.0803153	0.171202	SBP	rs2657879	-0.0050671	0.0134522	0.706611	SMOKE	rs2657879	-0.009343	0.00356103	0.00869935	TGL	rs2657879	-0.347304	0.3405	0.307739	ACT
rs2839671	0.0208135	0.017869	0.244107	BMI	rs2839671	0.00051664	0.0050479	0.918481	CHOL	rs2839671	-0.0004268	0.0102336	0.96673	CRP	rs2839671	0.00966938	0.0119841	0.419753	IMD	rs2839671	-0.0140071	0.0811115	0.862895	SBP	rs2839671	-0.0069813	0.0136302	0.608519	SMOKE	rs2839671	-0.0031087	0.00359797	0.38758	TGL	rs2839671	0.332603	0.342988	0.332186	ACT
rs2886599	0.0120305	0.018026	0.50452	BMI	rs2886599	0.0107568	0.00509551	0.0347716	CHOL	rs2886599	-6.94e-05	0.0103236	0.994636	CRP	rs2886599	0.0106615	0.0120895	0.377843	IMD	rs2886599	0.13697	0.0818046	0.0940626	SBP	rs2886599	0.0165424	0.0136793	0.226625	SMOKE	rs2886599	0.00288688	0.00362841	0.426247	TGL	rs2886599	-0.209433	0.346659	0.545746	ACT
rs2908277	-0.0037796	0.0209918	0.857112	BMI	rs2908277	0.0056888	0.00594004	0.338214	CHOL	rs2908277	-0.0115173	0.0120289	0.33833	CRP	rs2908277	0.0363019	0.0140849	0.00995615	IMD	rs2908277	0.0506274	0.0954041	0.595653	SBP	rs2908277	-0.0061036	0.0160061	0.702945	SMOKE	rs2908277	-0.0070912	0.00423002	0.0936599	TGL	rs2908277	-0.72218	0.403426	0.0734369	ACT
rs34228231	-0.0594873	0.016243	0.00025	BMI	rs34228231	0.00122194	0.0045966	0.790366	CHOL	rs34228231	0.003138	0.00929885	0.73577	CRP	rs34228231	0.0206982	0.0108969	0.0575049	IMD	rs34228231	0.223371	0.073794	0.00247069	SBP	rs34228231	0.0224462	0.0123048	0.0681218	SMOKE	rs34228231	-0.002326	0.00326961	0.476829	TGL	rs34228231	0.277895	0.312257	0.373491	ACT
rs348330	0.00626022	0.0142064	0.659457	BMI	rs348330	0.00181132	0.00400711	0.651251	CHOL	rs348330	0.00651883	0.00813132	0.422731	CRP	rs348330	-0.0033395	0.0095288	0.725989	IMD	rs348330	-0.0190438	0.0645189	0.767867	SBP	rs348330	0.0176315	0.0108264	0.103414	SMOKE	rs348330	-0.0020721	0.00285875	0.468567	TGL	rs348330	-0.175155	0.273049	0.521213	ACT
rs35510946	-0.0013491	0.0147357	0.927054	BMI	rs35510946	-0.0087518	0.00416427	0.035588	CHOL	rs35510946	0.00567337	0.00843855	0.501384	CRP	rs35510946	0.00522285	0.00988618	0.597293	IMD	rs35510946	0.0501835	0.066976	0.453692	SBP	rs35510946	0.0008996	0.0112066	0.935839	SMOKE	rs35510946	0.00692307	0.00296741	0.0196475	TGL	rs35510946	-0.106807	0.283248	0.706114	ACT
rs35889227	0.0200792	0.014171	0.156507	BMI	rs35889227	-0.0001439	0.00400827	0.971367	CHOL	rs35889227	0.00529505	0.00810652	0.513638	CRP	rs35889227	0.00637931	0.00950639	0.502186	IMD	rs35889227	0.0826064	0.0643836	0.199481	SBP	rs35889227	0.00948181	0.0107912	0.379573	SMOKE	rs35889227	-0.0066875	0.00285147	0.0190148	TGL	rs35889227	-0.144697	0.272175	0.59498	ACT
rs3778321	-0.0294905	0.0178318	0.0981666	BMI	rs3778321	0.00032782	0.00502478	0.947983	CHOL	rs3778321	-0.0090575	0.0102089	0.374964	CRP	rs3778321	-0.023474	0.0119598	0.0496785	IMD	rs3778321	-0.0308261	0.0809914	0.703493	SBP	rs3778321	-0.014529	0.0136472	0.28704	SMOKE	rs3778321	-0.012285	0.00358826	0.00061796	TGL	rs3778321	0.0538717	0.343091	0.87523	ACT
rs3829109	-0.0082196	0.0153891	0.593262	BMI	rs3829109	-0.0010284	0.00435015	0.813123	CHOL	rs3829109	0.0351304	0.00881151	6.7e-05	CRP	rs3829109	-0.0123878	0.0103215	0.230067	IMD	rs3829109	-0.0645829	0.0698848	0.355418	SBP	rs3829109	-0.0038343	0.0117168	0.743495	SMOKE	rs3829109	0.00328613	0.00309772	0.288772	TGL	rs3829109	0.229384	0.295907	0.438228	ACT
rs3842753	0.0293469	0.0150955	0.0518868	BMI	rs3842753	-0.0003886	0.0042617	0.927342	CHOL	rs3842753	0.0102203	0.008637	0.236684	CRP	rs3842753	0.00157368	0.0101241	0.876475	IMD	rs3842753	-0.104121	0.0686293	0.129229	SBP	rs3842753	-0.0108284	0.0115112	0.346882	SMOKE	rs3842753	0.00644207	0.00303756	0.0339399	TGL	rs3842753	0.377092	0.290243	0.193867	ACT
rs39713	-0.0216574	0.0234693	0.356114	BMI	rs39713	-0.0100872	0.00666229	0.130009	CHOL	rs39713	-0.022531	0.0134226	0.0932349	CRP	rs39713	-0.0017965	0.0157355	0.909103	IMD	rs39713	-0.0601427	0.106734	0.573108	SBP	rs39713	0.00485818	0.0177745	0.784687	SMOKE	rs39713	-6.73e-05	0.0047227	0.988627	TGL	rs39713	-0.0519647	0.451238	0.908318	ACT
rs4666051	0.0183452	0.0139316	0.187906	BMI	rs4666051	-0.0083253	0.0039401	0.0346049	CHOL	rs4666051	-0.0470883	0.00797433	3.53e-09	CRP	rs4666051	-0.0071788	0.00934555	0.4424	IMD	rs4666051	-0.0435231	0.0632596	0.491448	SBP	rs4666051	0.00329457	0.0106	0.756095	SMOKE	rs4666051	-0.0271922	0.0028031	3.03e-22	TGL	rs4666051	0.289562	0.267751	0.279494	ACT
rs4760278	0.046423	0.0162858	0.00436517	BMI	rs4760278	-0.0014391	0.00459461	0.754113	CHOL	rs4760278	-0.0119724	0.00931381	0.198637	CRP	rs4760278	-0.0090084	0.0109185	0.409342	IMD	rs4760278	-0.0251854	0.0739139	0.7333	SBP	rs4760278	0.0101384	0.0123675	0.412378	SMOKE	rs4760278	-0.0170131	0.00327525	2.06e-07	TGL	rs4760278	-0.426324	0.313503	0.173873	ACT
rs4862423	-0.0293952	0.0139806	0.0355047	BMI	rs4862423	-0.005309	0.00395423	0.179399	CHOL	rs4862423	-0.010466	0.00800281	0.190945	CRP	rs4862423	0.0200059	0.00937668	0.0328781	IMD	rs4862423	0.0196735	0.0635489	0.75688	SBP	rs4862423	0.00943535	0.0106236	0.374555	SMOKE	rs4862423	-0.002083	0.00281375	0.45912	TGL	rs4862423	-0.0143734	0.269141	0.95741	ACT
rs507666	0.0378597	0.0176268	0.0317271	BMI	rs507666	0.0523312	0.00498079	8.28e-26	CHOL	rs507666	0.0432192	0.0100884	1.84e-05	CRP	rs507666	0.0154569	0.0118203	0.190989	IMD	rs507666	0.001743	0.0798581	0.982587	SBP	rs507666	-0.0015963	0.0134769	0.905698	SMOKE	rs507666	-0.0171004	0.00354581	1.42e-06	TGL	rs507666	-0.110027	0.338705	0.745298	ACT
rs573225	0.00935219	0.0146159	0.52226	BMI	rs573225	0.010662	0.0041335	0.00989819	CHOL	rs573225	0.014498	0.00836313	0.082998	CRP	rs573225	0.00089597	0.00980222	0.927171	IMD	rs573225	0.142299	0.0663827	0.0320645	SBP	rs573225	-0.007611	0.0111124	0.493465	SMOKE	rs573225	0.00127735	0.00294141	0.664095	TGL	rs573225	0.405949	0.280787	0.148248	ACT
rs576674	0.0225396	0.0183794	0.220069	BMI	rs576674	0.00857954	0.00519283	0.0984986	CHOL	rs576674	0.0103526	0.0105196	0.325054	CRP	rs576674	-0.0098149	0.0123269	0.425908	IMD	rs576674	0.160372	0.0835652	0.0549706	SBP	rs576674	0.0112248	0.0140153	0.423182	SMOKE	rs576674	0.00380469	0.00369948	0.303744	TGL	rs576674	0.209273	0.353423	0.553763	ACT
rs57675456	0.0306132	0.0213454	0.151522	BMI	rs57675456	-0.0074208	0.00602407	0.218005	CHOL	rs57675456	-0.0105871	0.0122167	0.386159	CRP	rs57675456	0.0188024	0.0143157	0.189046	IMD	rs57675456	0.207652	0.096943	0.0321948	SBP	rs57675456	0.014731	0.0161957	0.362908	SMOKE	rs57675456	0.00394095	0.00429474	0.358817	TGL	rs57675456	0.435603	0.410581	0.288718	ACT
rs58925536	-0.0392054	0.0378492	0.300282	BMI	rs58925536	0.00457435	0.0107224	0.669658	CHOL	rs58925536	0.0252725	0.0217287	0.244793	CRP	rs58925536	-0.0030309	0.0253726	0.904916	IMD	rs58925536	-0.141164	0.17208	0.412024	SBP	rs58925536	-0.0007133	0.028725	0.980178	SMOKE	rs58925536	0.0149957	0.00762911	0.0493477	TGL	rs58925536	0.447295	0.727695	0.538771	ACT
rs598101	-0.0116228	0.015999	0.467549	BMI	rs598101	0.0155291	0.00453141	0.00061053	CHOL	rs598101	-0.0172204	0.0091535	0.0599338	CRP	rs598101	0.0167872	0.0107296	0.117685	IMD	rs598101	-0.165797	0.0726581	0.0224978	SBP	rs598101	0.0266711	0.0121071	0.0276073	SMOKE	rs598101	0.00484357	0.00321994	0.13252	TGL	rs598101	-0.0192721	0.307185	0.949975	ACT
rs6113722	0.0135194	0.036865	0.713823	BMI	rs6113722	0.00047896	0.0104129	0.963313	CHOL	rs6113722	0.00197641	0.0211009	0.925375	CRP	rs6113722	-0.0057009	0.0247257	0.817652	IMD	rs6113722	-0.0023875	0.167465	0.988625	SBP	rs6113722	-0.0257671	0.0283326	0.363112	SMOKE	rs6113722	-0.0029764	0.00741826	0.688259	TGL	rs6113722	0.122064	0.708288	0.863173	ACT
rs61914724	-0.046715	0.0197106	0.0177871	BMI	rs61914724	-0.0083043	0.00556643	0.13574	CHOL	rs61914724	0.00408612	0.011285	0.717289	CRP	rs61914724	0.0329884	0.0132247	0.0126163	IMD	rs61914724	0.0854604	0.0896051	0.340214	SBP	rs61914724	0.0152629	0.0149332	0.306779	SMOKE	rs61914724	0.00348927	0.00396825	0.379241	TGL	rs61914724	0.331701	0.379124	0.381622	ACT
rs6489811	0.0321537	0.0136651	0.0186248	BMI	rs6489811	0.00212054	0.00386878	0.583613	CHOL	rs6489811	0.00039019	0.00782014	0.960206	CRP	rs6489811	0.0125031	0.00916576	0.172534	IMD	rs6489811	0.102005	0.0620941	0.100436	SBP	rs6489811	-0.0096898	0.0103961	0.351312	SMOKE	rs6489811	-0.0013086	0.00274948	0.634112	TGL	rs6489811	0.0760233	0.262857	0.772414	ACT
rs6538804	0.00271225	0.0140124	0.84652	BMI	rs6538804	0.00177268	0.00395524	0.654021	CHOL	rs6538804	0.00676639	0.00801397	0.398489	CRP	rs6538804	-0.0085454	0.00939549	0.363075	IMD	rs6538804	-0.0041795	0.0636035	0.947607	SBP	rs6538804	0.00299548	0.0106572	0.778632	SMOKE	rs6538804	-0.0014352	0.00281901	0.610671	TGL	rs6538804	0.496261	0.269536	0.0655988	ACT
rs6598541	0.0372446	0.0142872	0.00913851	BMI	rs6598541	0.0018533	0.00403365	0.645905	CHOL	rs6598541	0.0161195	0.00818104	0.0488004	CRP	rs6598541	0.016522	0.00958289	0.0846886	IMD	rs6598541	-0.0448784	0.0649068	0.489297	SBP	rs6598541	0.0253266	0.0108401	0.0194915	SMOKE	rs6598541	0.00437614	0.00287615	0.128129	TGL	rs6598541	-0.312846	0.274681	0.254728	ACT
rs6662924	-0.0274102	0.018059	0.129061	BMI	rs6662924	0.00444909	0.00510395	0.383376	CHOL	rs6662924	0.00122365	0.0103402	0.905799	CRP	rs6662924	0.00302715	0.0121145	0.802681	IMD	rs6662924	0.187262	0.0820493	0.0224724	SBP	rs6662924	0.009366	0.0137085	0.494273	SMOKE	rs6662924	0.00115418	0.00363763	0.751025	TGL	rs6662924	0.346029	0.3469	0.318528	ACT
rs6731650	-0.0340653	0.0164812	0.0387433	BMI	rs6731650	0.019981	0.0046581	1.79e-05	CHOL	rs6731650	0.0525392	0.00943889	2.61e-08	CRP	rs6731650	0.0194113	0.0110533	0.0790636	IMD	rs6731650	-0.171737	0.0748811	0.0218227	SBP	rs6731650	0.0216119	0.0125918	0.0861045	SMOKE	rs6731650	0.0321956	0.00331751	2.91e-22	TGL	rs6731650	-0.111309	0.316805	0.725328	ACT
rs67675629	-0.0075469	0.0243582	0.756689	BMI	rs67675629	0.00304644	0.00685081	0.65655	CHOL	rs67675629	-0.0240264	0.0139289	0.0845425	CRP	rs67675629	-0.0310526	0.0163384	0.0573572	IMD	rs67675629	0.163412	0.110592	0.139514	SBP	rs67675629	0.00384338	0.0185673	0.836019	SMOKE	rs67675629	0.00587186	0.00489841	0.230635	TGL	rs67675629	-0.156674	0.468734	0.738191	ACT
rs6808574	0.0131484	0.0140198	0.348322	BMI	rs6808574	-0.0055811	0.00396081	0.158817	CHOL	rs6808574	-0.005357	0.00802378	0.504366	CRP	rs6808574	0.00058814	0.00940353	0.950129	IMD	rs6808574	0.00360792	0.0636743	0.954814	SBP	rs6808574	0.00342413	0.0106634	0.748065	SMOKE	rs6808574	-0.0024394	0.00282176	0.387323	TGL	rs6808574	-0.297999	0.269479	0.2688	ACT
rs7012637	0.0604393	0.0137175	1.05e-05	BMI	rs7012637	0.0260534	0.00387428	1.77e-11	CHOL	rs7012637	0.0784298	0.0078466	1.62e-23	CRP	rs7012637	-0.0102563	0.00920067	0.264968	IMD	rs7012637	0.199861	0.0623308	0.00134403	SBP	rs7012637	0.00905884	0.0104334	0.38548	SMOKE	rs7012637	-0.0097316	0.00276058	0.00042325	TGL	rs7012637	0.056137	0.263662	0.831395	ACT
rs7095788	0.0170987	0.0142689	0.230792	BMI	rs7095788	-0.0028853	0.00402607	0.473585	CHOL	rs7095788	-0.0035292	0.00816063	0.665401	CRP	rs7095788	0.00371075	0.00956981	0.698197	IMD	rs7095788	0.147657	0.0648724	0.0228398	SBP	rs7095788	0.00646903	0.0108398	0.550914	SMOKE	rs7095788	-0.004014	0.00286933	0.161839	TGL	rs7095788	0.341222	0.274617	0.21404	ACT
rs7125807	0.0144002	0.0145328	0.321746	BMI	rs7125807	0.00355754	0.00410912	0.38662	CHOL	rs7125807	-0.0261494	0.00831754	0.00166745	CRP	rs7125807	0.00172692	0.00974763	0.859381	IMD	rs7125807	-0.101572	0.0660141	0.123892	SBP	rs7125807	0.0190769	0.0110323	0.0837385	SMOKE	rs7125807	-0.0142212	0.00292459	1.16e-06	TGL	rs7125807	0.183795	0.27965	0.511034	ACT
rs7129386	-0.0281789	0.01408	0.0453576	BMI	rs7129386	0.013062	0.00398824	0.00105644	CHOL	rs7129386	-0.0178734	0.00805764	0.0265429	CRP	rs7129386	0.0128897	0.00944529	0.172359	IMD	rs7129386	-0.0609866	0.0639658	0.340376	SBP	rs7129386	0.0206062	0.0106936	0.0539731	SMOKE	rs7129386	-0.0006898	0.00283484	0.807752	TGL	rs7129386	0.102752	0.27066	0.704217	ACT
rs71441063	-0.028027	0.0284412	0.324411	BMI	rs71441063	-0.0218911	0.00807277	0.0066945	CHOL	rs71441063	-0.0987536	0.016264	1.27e-09	CRP	rs71441063	-0.0351497	0.0190596	0.0651554	IMD	rs71441063	-0.227902	0.128986	0.07725	SBP	rs71441063	-0.0233161	0.0214605	0.277329	SMOKE	rs71441063	-0.0545295	0.005727	1.73e-21	TGL	rs71441063	-0.113374	0.546737	0.835725	ACT
rs7163757	-0.000229	0.0138149	0.986775	BMI	rs7163757	0.00692406	0.00390554	0.0762512	CHOL	rs7163757	0.0123787	0.00790704	0.117462	CRP	rs7163757	0.00354427	0.00926735	0.70213	IMD	rs7163757	0.0761928	0.0627724	0.224828	SBP	rs7163757	0.0115629	0.0105062	0.271048	SMOKE	rs7163757	-0.003001	0.00278082	0.280514	TGL	rs7163757	-0.045782	0.265577	0.863134	ACT
rs7178572	-0.0762402	0.0151025	4.46e-07	BMI	rs7178572	0.00057574	0.00427235	0.892803	CHOL	rs7178572	-0.0148275	0.00864802	0.0864275	CRP	rs7178572	-0.0175485	0.0101314	0.0832609	IMD	rs7178572	-0.161927	0.0686774	0.0183848	SBP	rs7178572	-0.0173384	0.0115236	0.132432	SMOKE	rs7178572	-0.0042364	0.00304012	0.163467	TGL	rs7178572	-0.557312	0.290449	0.0550115	ACT
rs74683167	-0.0480862	0.0429055	0.262397	BMI	rs74683167	0.008884	0.0121278	0.463847	CHOL	rs74683167	-0.021835	0.0244913	0.37264	CRP	rs74683167	0.01686	0.0287474	0.557548	IMD	rs74683167	-0.047315	0.194798	0.808089	SBP	rs74683167	0.00933628	0.0325387	0.774234	SMOKE	rs74683167	-0.0121997	0.00860666	0.156345	TGL	rs74683167	-0.609976	0.822282	0.458204	ACT
rs7708285	0.0288608	0.0148338	0.051703	BMI	rs7708285	-0.0025452	0.00419711	0.544239	CHOL	rs7708285	0.00054812	0.0084853	0.948496	CRP	rs7708285	0.00502195	0.00994898	0.613721	IMD	rs7708285	0.0309707	0.0674216	0.645978	SBP	rs7708285	0.00225554	0.0112776	0.841453	SMOKE	rs7708285	-0.0056986	0.00298485	0.0562429	TGL	rs7708285	0.368765	0.285265	0.196113	ACT
rs7729395	0.0156466	0.030385	0.606591	BMI	rs7729395	-0.0029679	0.00861004	0.730321	CHOL	rs7729395	-0.0120617	0.0173824	0.487747	CRP	rs7729395	-0.0253077	0.0203841	0.214409	IMD	rs7729395	0.2817	0.138192	0.0415041	SBP	rs7729395	0.00713449	0.0230176	0.756608	SMOKE	rs7729395	0.00500541	0.00611395	0.412966	TGL	rs7729395	1.43711	0.583714	0.0138173	ACT
rs77981966	-0.0228682	0.026039	0.379821	BMI	rs77981966	0.00665335	0.00737958	0.367276	CHOL	rs77981966	0.0201279	0.0148943	0.176575	CRP	rs77981966	-0.0107453	0.0174513	0.538075	IMD	rs77981966	0.177804	0.118145	0.132336	SBP	rs77981966	0.0133308	0.0197518	0.499887	SMOKE	rs77981966	-0.0161733	0.00523714	0.00201408	TGL	rs77981966	-0.37753	0.502059	0.452074	ACT
rs78132593	-0.004866	0.0165468	0.768702	BMI	rs78132593	0.00097829	0.00466768	0.833989	CHOL	rs78132593	-0.0005191	0.00947229	0.956293	CRP	rs78132593	-0.0125144	0.0110964	0.259409	IMD	rs78132593	0.219192	0.0752178	0.0035676	SBP	rs78132593	-0.0067276	0.0125864	0.592992	SMOKE	rs78132593	-0.0012819	0.00333178	0.700434	TGL	rs78132593	0.225145	0.318082	0.479056	ACT
rs7903146	-0.083948	0.0150653	2.52e-08	BMI	rs7903146	-0.0166276	0.00425585	9.35e-05	CHOL	rs7903146	-0.0032169	0.00862771	0.709254	CRP	rs7903146	0.00251967	0.010109	0.803167	IMD	rs7903146	0.175862	0.0684238	0.010165	SBP	rs7903146	0.00316499	0.0114624	0.782575	SMOKE	rs7903146	0.00582373	0.00303304	0.0548469	TGL	rs7903146	-0.308492	0.290232	0.287822	ACT
rs7925397	0.0397424	0.0193695	0.04019	BMI	rs7925397	-0.0189912	0.00547565	0.00052396	CHOL	rs7925397	0.0602273	0.0110807	5.48e-08	CRP	rs7925397	-0.0009895	0.0129915	0.939286	IMD	rs7925397	0.397021	0.087946	6.35e-06	SBP	rs7925397	-0.0163555	0.0146738	0.26495	SMOKE	rs7925397	0.00683259	0.00389758	0.0795982	TGL	rs7925397	-0.382348	0.372302	0.304429	ACT
rs878521	-0.0144128	0.0156324	0.356539	BMI	rs878521	-0.0009145	0.00442121	0.836129	CHOL	rs878521	0.0141976	0.00894529	0.112478	CRP	rs878521	0.0118526	0.0104821	0.258162	IMD	rs878521	0.138238	0.0710314	0.0516383	SBP	rs878521	0.0117902	0.0118605	0.320166	SMOKE	rs878521	0.018917	0.00314604	1.83e-09	TGL	rs878521	0.190666	0.300827	0.526208	ACT
rs8914	-0.0392296	0.0223177	0.0787861	BMI	rs8914	0.0035376	0.00630878	0.574975	CHOL	rs8914	-0.0067005	0.0127632	0.599591	CRP	rs8914	0.00767405	0.0149718	0.608255	IMD	rs8914	0.0105124	0.10156	0.917559	SBP	rs8914	0.0216343	0.0168664	0.199574	SMOKE	rs8914	0.0104886	0.00449121	0.0195253	TGL	rs8914	-0.0041848	0.429423	0.992225	ACT
rs896854	0.015731	0.0136801	0.25018	BMI	rs896854	-0.010336	0.003862	0.00744441	CHOL	rs896854	0.00954602	0.00782823	0.222681	CRP	rs896854	-0.0078983	0.00917593	0.389372	IMD	rs896854	0.214404	0.0621679	0.00056322	SBP	rs896854	-0.0061549	0.0104083	0.554305	SMOKE	rs896854	0.00650199	0.00275327	0.0181995	TGL	rs896854	-0.0659346	0.263289	0.802258	ACT
rs9348441	-0.0614907	0.0155421	7.61e-05	BMI	rs9348441	0.00413763	0.00439028	0.345964	CHOL	rs9348441	-0.0120896	0.00890558	0.174615	CRP	rs9348441	0.00347053	0.0104287	0.739294	IMD	rs9348441	0.217964	0.0705984	0.00201959	SBP	rs9348441	0.01262	0.0118124	0.285287	SMOKE	rs9348441	0.0123897	0.00313237	7.64e-05	TGL	rs9348441	-0.0106439	0.299069	0.971609	ACT
rs9650069	0.0129978	0.014887	0.382609	BMI	rs9650069	-0.0147499	0.00420993	0.00045921	CHOL	rs9650069	0.0114928	0.00852099	0.177416	CRP	rs9650069	-0.0018871	0.00998469	0.850093	IMD	rs9650069	0.0607221	0.0676804	0.369619	SBP	rs9650069	-0.0048839	0.0113285	0.666406	SMOKE	rs9650069	-0.007576	0.002997	0.0114765	TGL	rs9650069	0.0952078	0.285965	0.739184	ACT

## Sheet: FI_SNPs_covariate
Table S4 Associations between FI SNPs and confounders
BMI					CHOL					CRP					IMD					SBP					SMOKE					TGL					ACT
SNP	beta.outcome	se.outcome	pval.outcome	outcome_name	SNP	beta.outcome	se.outcome	pval.outcome	outcome_name	SNP	beta.outcome	se.outcome	pval.outcome	outcome_name	SNP	beta.outcome	se.outcome	pval.outcome	outcome_name	SNP	beta.outcome	se.outcome	pval.outcome	outcome_name	SNP	beta.outcome	se.outcome	pval.outcome	outcome_name	SNP	beta.outcome	se.outcome	pval.outcome	outcome_name	SNP	beta.outcome	se.outcome	pval.outcome	outcome_name
rs10050393	-0.029451	0.0114754	0.010275	BMI	rs10050393	-0.0032627	0.00324186	0.314214	CHOL	rs10050393	-0.0131648	0.00658122	0.0454629	CRP	rs10050393	0.00062362	0.00769079	0.935373	IMD	rs10050393	-0.0312318	0.0520326	0.54835	SBP	rs10050393	-0.0026066	0.00873642	0.765094	SMOKE	rs10050393	0.0103865	0.00230632	6.68735e-06	TGL	rs10050393	-0.0619357	0.220509	0.778806	ACT
rs10865959	0.0644971	0.0121536	1.11631e-07	BMI	rs10865959	-0.0109927	0.0034342	0.00137007	CHOL	rs10865959	0.0383823	0.0069742	3.72728e-08	CRP	rs10865959	0.00380556	0.00814709	0.640424	IMD	rs10865959	0.111319	0.0551604	0.0435829	SBP	rs10865959	0.00193812	0.00924533	0.834273	SMOKE	rs10865959	0.0103914	0.0024434	2.11132e-05	TGL	rs10865959	-0.0805081	0.233474	0.730224	ACT
rs111264094	-0.0890989	0.0548755	0.104451	BMI	rs111264094	4.64511e-05	0.0156272	0.997628	CHOL	rs111264094	0.0256709	0.0314263	0.414009	CRP	rs111264094	-0.0013773	0.0367496	0.970103	IMD	rs111264094	0.453726	0.247845	0.0671493	SBP	rs111264094	0.0228204	0.042452	0.59088	SMOKE	rs111264094	-0.0132627	0.0110257	0.229022	TGL	rs111264094	-0.154913	1.05148	0.882873	ACT
rs116141873	-0.0431102	0.0263695	0.102082	BMI	rs116141873	-0.0123063	0.00744807	0.0984802	CHOL	rs116141873	0.00742365	0.0151262	0.623582	CRP	rs116141873	0.0281765	0.0176865	0.111137	IMD	rs116141873	0.339907	0.119979	0.00461071	SBP	rs116141873	0.024956	0.0198188	0.207944	SMOKE	rs116141873	0.0312461	0.0053059	3.89141e-09	TGL	rs116141873	-0.957923	0.508072	0.0593762	ACT
rs11708067	-0.0114001	0.0132647	0.390104	BMI	rs11708067	0.00661626	0.00374598	0.077359	CHOL	rs11708067	-0.0243875	0.00760587	0.00134418	CRP	rs11708067	-0.0162494	0.00888825	0.0675218	IMD	rs11708067	-0.15492	0.0601757	0.0100402	SBP	rs11708067	-0.0057932	0.0100811	0.565839	SMOKE	rs11708067	-0.0003359	0.00266576	0.899741	TGL	rs11708067	-0.339413	0.254653	0.182584	ACT
rs11727676	0.0396218	0.0193373	0.0404654	BMI	rs11727676	0.00713168	0.00548146	0.193242	CHOL	rs11727676	-0.0435911	0.0110902	8.47512e-05	CRP	rs11727676	0.0295817	0.012965	0.0225103	IMD	rs11727676	-0.110095	0.0877367	0.209541	SBP	rs11727676	0.00307773	0.0147183	0.834385	SMOKE	rs11727676	-0.0101343	0.00388544	0.00910025	TGL	rs11727676	0.360336	0.371714	0.332352	ACT
rs118164457	0.0143034	0.0287204	0.618468	BMI	rs118164457	-0.0163079	0.00813222	0.0449277	CHOL	rs118164457	-0.0341742	0.0164791	0.0381001	CRP	rs118164457	-0.0153383	0.0192506	0.425586	IMD	rs118164457	-0.0514178	0.130623	0.693851	SBP	rs118164457	-0.0066379	0.0217517	0.760079	SMOKE	rs118164457	-0.0075354	0.00577731	0.192128	TGL	rs118164457	0.558486	0.551309	0.311052	ACT
rs1206760	0.0283444	0.0115037	0.0137429	BMI	rs1206760	0.00193458	0.00325472	0.552251	CHOL	rs1206760	0.00047177	0.0065989	0.943006	CRP	rs1206760	-0.007963	0.00771021	0.301703	IMD	rs1206760	0.00180561	0.0521706	0.972391	SBP	rs1206760	0.00371188	0.00875869	0.67175	SMOKE	rs1206760	-0.0085118	0.00231262	0.00023274	TGL	rs1206760	0.105266	0.221182	0.634129	ACT
rs12454712	-0.0536979	0.0117641	5.00795e-06	BMI	rs12454712	-0.0015897	0.00332313	0.632385	CHOL	rs12454712	-0.0053618	0.00674995	0.42699	CRP	rs12454712	-0.0111723	0.00788545	0.156536	IMD	rs12454712	0.0902628	0.0533939	0.0909318	SBP	rs12454712	0.0185164	0.00897061	0.039011	SMOKE	rs12454712	0.0111545	0.00236539	2.41003e-06	TGL	rs12454712	-0.546745	0.226247	0.0156674	ACT
rs1260326	-0.0363939	0.0116758	0.001827	BMI	rs1260326	0.0327644	0.00330398	3.57671e-23	CHOL	rs1260326	0.139643	0.00669434	1.47692e-96	CRP	rs1260326	-0.0081004	0.00782673	0.300688	IMD	rs1260326	0.174342	0.0529498	0.00099282	SBP	rs1260326	0.0073529	0.00888453	0.408085	SMOKE	rs1260326	0.0840191	0.00234295	1e-200	TGL	rs1260326	0.290037	0.224284	0.195955	ACT
rs13030345	-0.0249571	0.0152921	0.102676	BMI	rs13030345	0.0210051	0.00432953	1.22586e-06	CHOL	rs13030345	0.104975	0.00877446	5.60992e-33	CRP	rs13030345	-0.0086269	0.0102508	0.400021	IMD	rs13030345	0.0985056	0.0693552	0.15552	SBP	rs13030345	-0.0019088	0.0116412	0.869762	SMOKE	rs13030345	0.0572934	0.0030755	2.08919e-77	TGL	rs13030345	-0.135434	0.294149	0.64521	ACT
rs13258890	-0.0051661	0.0132593	0.696814	BMI	rs13258890	-0.0063096	0.00374523	0.0920466	CHOL	rs13258890	0.00278546	0.00760703	0.714239	CRP	rs13258890	-0.0051225	0.00888824	0.564397	IMD	rs13258890	0.0077019	0.0601317	0.898083	SBP	rs13258890	-0.0032647	0.0100876	0.746442	SMOKE	rs13258890	0.0103771	0.00266528	9.88591e-05	TGL	rs13258890	-0.464298	0.254701	0.068317	ACT
rs13280813	-0.0760349	0.0114087	2.65835e-11	BMI	rs13280813	-0.0068108	0.00322165	0.0345116	CHOL	rs13280813	-0.0326828	0.00654122	5.84338e-07	CRP	rs13280813	1.42329e-05	0.00764839	0.998515	IMD	rs13280813	-0.312247	0.0517498	1.60381e-09	SBP	rs13280813	-0.025526	0.00869187	0.00331627	SMOKE	rs13280813	0.0156575	0.00229252	8.51942e-12	TGL	rs13280813	-0.168437	0.219253	0.442352	ACT
rs13303	-0.032791	0.0114896	0.00431774	BMI	rs13303	-0.0052058	0.00324819	0.109006	CHOL	rs13303	-0.002736	0.00658821	0.677932	CRP	rs13303	0.00262296	0.00770078	0.733398	IMD	rs13303	-0.102247	0.0521054	0.0497279	SBP	rs13303	-0.0154122	0.00875212	0.0782533	SMOKE	rs13303	0.0122567	0.00230889	1.10634e-07	TGL	rs13303	0.478487	0.220738	0.0301848	ACT
rs13389219	0.0371435	0.011668	0.00145594	BMI	rs13389219	-0.0040658	0.00329543	0.21729	CHOL	rs13389219	0.0145751	0.00668876	0.0293287	CRP	rs13389219	0.00474072	0.00782004	0.544364	IMD	rs13389219	-0.137734	0.0529314	0.00926564	SBP	rs13389219	-0.006793	0.00888716	0.44463	SMOKE	rs13389219	-0.0305123	0.00234256	9.03557e-39	TGL	rs13389219	-0.0192553	0.22414	0.93154	ACT
rs1351394	-0.0016401	0.0114173	0.885774	BMI	rs1351394	0.0012814	0.00322714	0.691316	CHOL	rs1351394	-0.0155351	0.00654926	0.0176911	CRP	rs1351394	-0.0194571	0.00765185	0.0109973	IMD	rs1351394	-0.223493	0.0517769	1.58601e-05	SBP	rs1351394	-0.0107849	0.00869185	0.214672	SMOKE	rs1351394	-0.0094377	0.00229559	3.93654e-05	TGL	rs1351394	-0.0356824	0.219474	0.870848	ACT
rs1474696	0.00547908	0.0114004	0.630799	BMI	rs1474696	-0.0027983	0.00323018	0.386336	CHOL	rs1474696	0.0142447	0.00654013	0.0294032	CRP	rs1474696	0.00308921	0.00764135	0.68601	IMD	rs1474696	0.0817918	0.0517173	0.113761	SBP	rs1474696	0.00942544	0.00867624	0.277367	SMOKE	rs1474696	-0.0199835	0.00229159	2.78842e-18	TGL	rs1474696	-0.202137	0.219025	0.356064	ACT
rs17331151	0.013725	0.0178906	0.442985	BMI	rs17331151	-0.0175133	0.00506429	0.00054397	CHOL	rs17331151	-0.0014233	0.01027	0.889779	CRP	rs17331151	-0.0090945	0.0119941	0.448303	IMD	rs17331151	0.0351115	0.0812299	0.665561	SBP	rs17331151	-0.0015051	0.0136189	0.912006	SMOKE	rs17331151	-0.0164491	0.00359578	4.774e-06	TGL	rs17331151	0.0839483	0.343845	0.807118	ACT
rs2108349	-0.0089063	0.0122123	0.465824	BMI	rs2108349	-0.0021116	0.00344897	0.54039	CHOL	rs2108349	-0.0048739	0.00700388	0.486503	CRP	rs2108349	-0.0020607	0.00818519	0.801229	IMD	rs2108349	-0.0169868	0.0554282	0.759251	SBP	rs2108349	0.00910331	0.00930598	0.327967	SMOKE	rs2108349	-0.0032696	0.0024554	0.182998	TGL	rs2108349	-0.24216	0.234899	0.302583	ACT
rs2780215	-0.0322379	0.026899	0.230732	BMI	rs2780215	-0.0050599	0.00761539	0.506416	CHOL	rs2780215	-0.0030309	0.0154246	0.84422	CRP	rs2780215	-0.0080114	0.0180284	0.65677	IMD	rs2780215	0.196767	0.122201	0.107359	SBP	rs2780215	0.0239024	0.0205903	0.245703	SMOKE	rs2780215	0.0100377	0.0054037	0.0632321	TGL	rs2780215	0.318204	0.516602	0.537924	ACT
rs2845885	0.0114986	0.0250616	0.646368	BMI	rs2845885	0.00111028	0.00709008	0.875564	CHOL	rs2845885	-0.0253124	0.0143724	0.0782103	CRP	rs2845885	0.00064189	0.0168003	0.969523	IMD	rs2845885	-0.163695	0.114125	0.151475	SBP	rs2845885	-0.0314696	0.0188332	0.0947233	SMOKE	rs2845885	-0.0404846	0.00504182	9.80508e-16	TGL	rs2845885	0.259891	0.48254	0.590171	ACT
rs2943646	0.01094	0.0119255	0.358954	BMI	rs2943646	0.0146771	0.00337229	1.34824e-05	CHOL	rs2943646	-0.0057004	0.00683835	0.404513	CRP	rs2943646	-0.000403	0.00799297	0.959792	IMD	rs2943646	-0.147903	0.0540958	0.0062557	SBP	rs2943646	0.0149773	0.00906076	0.0983519	SMOKE	rs2943646	-0.0318535	0.00239497	2.37686e-40	TGL	rs2943646	-0.123237	0.228954	0.590398	ACT
rs34302297	-0.0675126	0.0148111	5.1606e-06	BMI	rs34302297	-0.0162276	0.00419276	0.00010871	CHOL	rs34302297	-0.0450873	0.00849051	1.0952e-07	CRP	rs34302297	0.00056056	0.00992907	0.954978	IMD	rs34302297	-0.274307	0.06716	4.42055e-05	SBP	rs34302297	-0.027102	0.0113676	0.0171209	SMOKE	rs34302297	0.0088815	0.00297739	0.00285476	TGL	rs34302297	0.0499942	0.284547	0.860532	ACT
rs35000407	-0.0563638	0.0176018	0.00136419	BMI	rs35000407	-0.0041083	0.00497841	0.409248	CHOL	rs35000407	-0.0016203	0.0100973	0.872509	CRP	rs35000407	-0.006101	0.0117932	0.604921	IMD	rs35000407	-0.0800612	0.0798732	0.316174	SBP	rs35000407	0.024429	0.0134699	0.0697456	SMOKE	rs35000407	0.0202504	0.00353587	1.02241e-08	TGL	rs35000407	-0.288251	0.337986	0.393744	ACT
rs3775380	0.0210459	0.0114342	0.0656803	BMI	rs3775380	0.00126783	0.00323841	0.69543	CHOL	rs3775380	0.0169132	0.0065553	0.00987842	CRP	rs3775380	-0.0056132	0.00766441	0.463941	IMD	rs3775380	-0.0807526	0.0518748	0.119547	SBP	rs3775380	-0.0039323	0.00870429	0.651818	SMOKE	rs3775380	-0.0129328	0.00229749	1.81333e-08	TGL	rs3775380	0.130016	0.219648	0.553899	ACT
rs3936511	-0.0104414	0.014468	0.470485	BMI	rs3936511	-0.0064898	0.00409586	0.113085	CHOL	rs3936511	0.0311734	0.00829858	0.00017236	CRP	rs3936511	-0.0041801	0.00969872	0.666475	IMD	rs3936511	-0.287038	0.0656454	1.22849e-05	SBP	rs3936511	0.0146447	0.0110496	0.185045	SMOKE	rs3936511	-0.0330335	0.00291021	7.45631e-30	TGL	rs3936511	-0.0367778	0.277876	0.894705	ACT
rs459193	-0.0268122	0.0130844	0.0404461	BMI	rs459193	0.00534526	0.00370535	0.149141	CHOL	rs459193	0.0255356	0.00750324	0.00066592	CRP	rs459193	-0.00892	0.0087681	0.309	IMD	rs459193	-0.242185	0.0593582	4.50367e-05	SBP	rs459193	0.0108806	0.00993801	0.273486	SMOKE	rs459193	-0.0285348	0.00262782	1.836e-27	TGL	rs459193	0.113687	0.251194	0.650847	ACT
rs4865796	-0.0526803	0.012339	1.96057e-05	BMI	rs4865796	-0.0118852	0.00348564	0.00065035	CHOL	rs4865796	-0.0033459	0.00707608	0.636326	CRP	rs4865796	0.00806963	0.00826866	0.3291	IMD	rs4865796	0.13666	0.0559566	0.0145968	SBP	rs4865796	-0.0188316	0.00936826	0.0443729	SMOKE	rs4865796	0.0130668	0.00247877	1.35448e-07	TGL	rs4865796	0.239945	0.236746	0.310817	ACT
rs5017304	-0.238987	0.015192	9.75615e-56	BMI	rs5017304	0.00143317	0.00429469	0.738601	CHOL	rs5017304	-0.0462001	0.00871694	1.15871e-07	CRP	rs5017304	-0.0235121	0.0101941	0.0210871	IMD	rs5017304	-0.303713	0.069042	1.08814e-05	SBP	rs5017304	-0.0354324	0.0116833	0.00242348	SMOKE	rs5017304	-0.0065163	0.00305547	0.0329531	TGL	rs5017304	-0.198517	0.292333	0.497088	ACT
rs62271373	-0.0633595	0.0248512	0.0107866	BMI	rs62271373	-0.007058	0.00703208	0.315532	CHOL	rs62271373	0.00666438	0.0142513	0.640046	CRP	rs62271373	0.046626	0.0166614	0.00513522	IMD	rs62271373	0.302153	0.113123	0.00756267	SBP	rs62271373	0.0156273	0.0187411	0.404292	SMOKE	rs62271373	0.0366446	0.00499639	2.23627e-13	TGL	rs62271373	0.350113	0.478259	0.464134	ACT
rs6487237	-0.0027474	0.0143451	0.848116	BMI	rs6487237	-0.0066793	0.0040566	0.0996596	CHOL	rs6487237	-0.0360879	0.00823359	1.17096e-05	CRP	rs6487237	0.00705636	0.00961383	0.462961	IMD	rs6487237	-0.0112394	0.0650239	0.86277	SBP	rs6487237	-0.0032248	0.0109202	0.767792	SMOKE	rs6487237	0.00173076	0.00288508	0.548573	TGL	rs6487237	0.580983	0.275606	0.0350304	ACT
rs6601299	0.00342966	0.0185864	0.853602	BMI	rs6601299	-0.0588139	0.00524484	3.58039e-29	CHOL	rs6601299	-0.108516	0.01066	2.4674e-24	CRP	rs6601299	-0.0020703	0.0124561	0.867994	IMD	rs6601299	0.113512	0.08434	0.178341	SBP	rs6601299	0.0334541	0.0140087	0.0169387	SMOKE	rs6601299	-0.0025341	0.00373526	0.497497	TGL	rs6601299	0.28537	0.356903	0.423959	ACT
rs6674544	-0.0378288	0.0116203	0.00113242	BMI	rs6674544	-0.0001391	0.00328113	0.966179	CHOL	rs6674544	0.00257503	0.00666597	0.699278	CRP	rs6674544	-0.0107293	0.00778735	0.168269	IMD	rs6674544	0.102123	0.0527233	0.0527509	SBP	rs6674544	-0.0085731	0.00883631	0.332112	SMOKE	rs6674544	0.0135192	0.00233592	7.14997e-09	TGL	rs6674544	0.299132	0.223389	0.180551	ACT
rs6717875	-0.0318722	0.0117459	0.00665847	BMI	rs6717875	0.0013428	0.00331958	0.685839	CHOL	rs6717875	-0.0158903	0.00673671	0.0183368	CRP	rs6717875	0.00937996	0.00787241	0.233459	IMD	rs6717875	0.106511	0.0533016	0.0456884	SBP	rs6717875	-0.0050373	0.00893386	0.572981	SMOKE	rs6717875	0.0100019	0.00236119	2.27644e-05	TGL	rs6717875	0.215318	0.225808	0.340315	ACT
rs6767059	-0.0213542	0.0232797	0.358993	BMI	rs6767059	-0.0037978	0.00658798	0.564297	CHOL	rs6767059	0.00043214	0.0133478	0.974173	CRP	rs6767059	0.0201991	0.0155986	0.195344	IMD	rs6767059	-0.0891333	0.105556	0.398436	SBP	rs6767059	0.0191033	0.0178108	0.283454	SMOKE	rs6767059	0.021335	0.00467462	5.02092e-06	TGL	rs6767059	-0.265203	0.447292	0.553243	ACT
rs6855363	-0.0058005	0.012206	0.634634	BMI	rs6855363	-0.0033562	0.00345324	0.331103	CHOL	rs6855363	0.00704378	0.00700293	0.314497	CRP	rs6855363	0.00611995	0.00818176	0.454461	IMD	rs6855363	0.143178	0.0553925	0.00974409	SBP	rs6855363	-0.0115332	0.00927919	0.213991	SMOKE	rs6855363	0.011302	0.00245329	4.08958e-06	TGL	rs6855363	0.119466	0.234508	0.610449	ACT
rs7012814	0.0642045	0.0114138	1.85498e-08	BMI	rs7012814	0.0305965	0.00322246	2.23465e-21	CHOL	rs7012814	0.0796754	0.00654022	3.93886e-34	CRP	rs7012814	-0.0073802	0.00764915	0.334628	IMD	rs7012814	0.175238	0.0517688	0.00071187	SBP	rs7012814	-0.0011537	0.00868602	0.894346	SMOKE	rs7012814	-0.0089214	0.00229336	0.00010022	TGL	rs7012814	-0.0603986	0.219187	0.782889	ACT
rs7133378	0.0592794	0.0122325	1.26012e-06	BMI	rs7133378	0.00581154	0.00345435	0.092496	CHOL	rs7133378	-0.0077034	0.00702159	0.2726	CRP	rs7133378	0.00738437	0.00819923	0.367792	IMD	rs7133378	-0.042645	0.0555025	0.442284	SBP	rs7133378	-0.0179715	0.00934157	0.0543813	SMOKE	rs7133378	-0.0198529	0.00245986	7.0146e-16	TGL	rs7133378	0.176093	0.235054	0.453762	ACT
rs73013411	0.0440791	0.0169387	0.00926138	BMI	rs73013411	-0.0043033	0.0047845	0.368431	CHOL	rs73013411	-0.0027982	0.00971725	0.773374	CRP	rs73013411	-0.0022141	0.0113534	0.845383	IMD	rs73013411	-0.154053	0.0768685	0.0450594	SBP	rs73013411	-0.0088682	0.0129216	0.492509	SMOKE	rs73013411	-0.0192266	0.0034031	1.60873e-08	TGL	rs73013411	-0.496675	0.325289	0.126794	ACT
rs73128769	0.0318335	0.0360247	0.376883	BMI	rs73128769	-0.0327716	0.0101864	0.00129476	CHOL	rs73128769	-0.0280432	0.0206826	0.175138	CRP	rs73128769	-0.0175006	0.0241467	0.4686	IMD	rs73128769	0.116669	0.163403	0.475232	SBP	rs73128769	-0.0491472	0.027918	0.078341	SMOKE	rs73128769	0.0240153	0.00725868	0.00093812	TGL	rs73128769	-1.4253	0.69195	0.0394159	ACT
rs731839	0.0221211	0.012101	0.0675449	BMI	rs731839	0.00302126	0.00342571	0.377813	CHOL	rs731839	-0.0005243	0.00694351	0.939814	CRP	rs731839	0.0198058	0.00811245	0.0146309	IMD	rs731839	-0.152106	0.0549028	0.00559818	SBP	rs731839	0.0189678	0.00923286	0.039939	SMOKE	rs731839	-0.0142895	0.00243278	4.26551e-09	TGL	rs731839	-0.245263	0.232508	0.291492	ACT
rs75179845	-0.0132545	0.0244532	0.587796	BMI	rs75179845	0.0149619	0.0069118	0.0304126	CHOL	rs75179845	-0.0378558	0.0140368	0.00699913	CRP	rs75179845	-0.0040438	0.0163889	0.805108	IMD	rs75179845	0.143405	0.111268	0.197459	SBP	rs75179845	-0.0025368	0.0185074	0.891165	SMOKE	rs75179845	-0.0068086	0.00492146	0.166527	TGL	rs75179845	-0.113937	0.469065	0.808081	ACT
rs7903146	-0.0793117	0.0125346	2.49691e-10	BMI	rs7903146	-0.0137584	0.00353713	0.0001004	CHOL	rs7903146	-0.0152121	0.00719277	0.0344382	CRP	rs7903146	0.00145824	0.00840419	0.862248	IMD	rs7903146	0.203046	0.0568769	0.00035716	SBP	rs7903146	0.00398206	0.00953717	0.676419	SMOKE	rs7903146	0.00484693	0.00252039	0.0544699	TGL	rs7903146	-0.300775	0.240916	0.211863	ACT
rs860598	-0.0068686	0.0155985	0.659693	BMI	rs860598	-0.0027201	0.00440084	0.536525	CHOL	rs860598	-0.0141798	0.0089453	0.11293	CRP	rs860598	0.012234	0.0104562	0.241994	IMD	rs860598	-0.0408747	0.0707176	0.563266	SBP	rs860598	0.00645881	0.0119064	0.58751	SMOKE	rs860598	0.00378103	0.00313471	0.227749	TGL	rs860598	0.491531	0.29977	0.10107	ACT
rs9472135	-0.0075688	0.012375	0.540793	BMI	rs9472135	-0.0004004	0.00350146	0.908956	CHOL	rs9472135	0.00434308	0.00710008	0.54074	CRP	rs9472135	-0.0072648	0.00829408	0.381082	IMD	rs9472135	-0.0157439	0.0561492	0.779176	SBP	rs9472135	0.00586718	0.00942376	0.533541	SMOKE	rs9472135	0.0135162	0.00248692	5.48671e-08	TGL	rs9472135	0.241623	0.237724	0.309438	ACT
rs972283	0.0422851	0.011394	0.00020635	BMI	rs972283	-0.0030852	0.00321991	0.337979	CHOL	rs972283	0.0259597	0.00653407	7.0998e-05	CRP	rs972283	-0.0056191	0.00763664	0.461849	IMD	rs972283	-0.164499	0.0516811	0.00145791	SBP	rs972283	0.0158832	0.00867175	0.0669653	SMOKE	rs972283	-0.0232792	0.0022886	2.67494e-24	TGL	rs972283	0.102199	0.218821	0.64047	ACT
rs9884482	0.00294616	0.0117984	0.802814	BMI	rs9884482	0.0015967	0.00333914	0.632526	CHOL	rs9884482	0.00768814	0.0067672	0.25592	CRP	rs9884482	-0.015065	0.00790724	0.0567531	IMD	rs9884482	0.0706113	0.0535172	0.187033	SBP	rs9884482	-0.026077	0.00895853	0.00360692	SMOKE	rs9884482	0.00063529	0.00237144	0.788783	TGL	rs9884482	0.310233	0.226651	0.171073	ACT
rs998584	-0.0433563	0.0114018	0.00014323	BMI	rs998584	-0.0032236	0.00322223	0.317113	CHOL	rs998584	0.00625617	0.00654292	0.338985	CRP	rs998584	0.00729534	0.0076429	0.339819	IMD	rs998584	0.102229	0.0517171	0.048077	SBP	rs998584	0.00122924	0.00867867	0.887659	SMOKE	rs998584	0.0309276	0.00229165	1.70694e-41	TGL	rs998584	0.0550577	0.219271	0.801741	ACT

## Sheet: IR_SNPs_covariate
Table S5: Associations between FI SNPs and confounders
BMI					CHOL					CRP					IMD					SBP					SMOKE					TGL					ACT
SNP	beta.outcome	se.outcome	pval.outcome	outcome_name	SNP	beta.outcome	se.outcome	pval.outcome	outcome_name	SNP	beta.outcome	se.outcome	pval.outcome	outcome_name	SNP	beta.outcome	se.outcome	pval.outcome	outcome_name	SNP	beta.outcome	se.outcome	pval.outcome	outcome_name	SNP	beta.outcome	se.outcome	pval.outcome	outcome_name	SNP	beta.outcome	se.outcome	pval.outcome	outcome_name	SNP	beta.outcome	se.outcome	pval.outcome	outcome_name
rs1011685	0.0153471	0.0203729	0.451265	BMI	rs1011685	-0.0423241	0.00575774	1.98e-13	CHOL	rs1011685	0.0362644	0.0116785	0.00190146	CRP	rs1011685	0.0387264	0.0136263	0.00448315	IMD	rs1011685	0.136891	0.0925294	0.139027	SBP	rs1011685	0.0300954	0.0156758	0.0548761	SMOKE	rs1011685	0.151576	0.00405718	1e-200	TGL	rs1011685	0.0321482	0.391454	0.934547	ACT
rs10195252	-0.03959	0.0125195	0.00156568	BMI	rs10195252	0.00358397	0.00353103	0.310111	CHOL	rs10195252	-0.0185111	0.00717667	0.00989939	CRP	rs10195252	-0.0060564	0.00837232	0.469448	IMD	rs10195252	0.151942	0.0568896	0.00756719	SBP	rs10195252	0.0135788	0.00953585	0.154445	SMOKE	rs10195252	0.0305355	0.00250616	3.86e-34	TGL	rs10195252	-0.0707357	0.240621	0.76878	ACT
rs1045241	-0.0220536	0.0138852	0.112224	BMI	rs1045241	-0.004802	0.00391755	0.220286	CHOL	rs1045241	-0.0082641	0.00796277	0.299346	CRP	rs1045241	0.0237443	0.0092842	0.0105435	IMD	rs1045241	0.0676886	0.0630439	0.28297	SBP	rs1045241	0.0007733	0.0105783	0.941713	SMOKE	rs1045241	0.0160217	0.0027809	8.36e-09	TGL	rs1045241	0.0177461	0.266859	0.94698	ACT
rs10995441	0.0310507	0.0150801	0.0394899	BMI	rs10995441	-0.0075127	0.00423921	0.0763644	CHOL	rs10995441	0.00603034	0.0086459	0.485504	CRP	rs10995441	0.0331868	0.0100847	0.00099919	IMD	rs10995441	0.052433	0.0685175	0.444123	SBP	rs10995441	0.0325253	0.011397	0.00432326	SMOKE	rs10995441	0.0117116	0.00302226	0.0001066	TGL	rs10995441	1.02695	0.289785	0.00039446	ACT
rs11130329	-0.0237415	0.0176305	0.178104	BMI	rs11130329	0.0153405	0.00496421	0.00200053	CHOL	rs11130329	0.00459372	0.010112	0.649625	CRP	rs11130329	0.0010764	0.0117929	0.927274	IMD	rs11130329	-0.164968	0.0801766	0.0396342	SBP	rs11130329	0.00267858	0.0134127	0.841709	SMOKE	rs11130329	0.0140335	0.00353288	7.12e-05	TGL	rs11130329	0.541673	0.339007	0.110084	ACT
rs11231693	-0.0220039	0.0270844	0.416552	BMI	rs11231693	-0.0092161	0.00766876	0.229453	CHOL	rs11231693	0.0293379	0.0155363	0.0589809	CRP	rs11231693	0.0314827	0.0181161	0.0822431	IMD	rs11231693	0.208888	0.123494	0.0907465	SBP	rs11231693	0.0603422	0.0201465	0.00274144	SMOKE	rs11231693	0.0396017	0.00543284	3.13e-13	TGL	rs11231693	0.653905	0.521593	0.209964	ACT
rs11577194	0.00814302	0.0122985	0.507897	BMI	rs11577194	-0.0081906	0.00346947	0.0182388	CHOL	rs11577194	0.00807472	0.00704901	0.251999	CRP	rs11577194	0.00103272	0.00822459	0.900076	IMD	rs11577194	0.0722639	0.0559071	0.19616	SBP	rs11577194	-0.0078074	0.00935759	0.404077	SMOKE	rs11577194	0.00387934	0.0024628	0.115217	TGL	rs11577194	0.715904	0.236512	0.00247083	ACT
rs12525532	0.0590511	0.0127961	3.94e-06	BMI	rs12525532	-0.0137789	0.00361644	0.00013899	CHOL	rs12525532	0.00182501	0.00733769	0.80358	CRP	rs12525532	0.0102292	0.00855942	0.232055	IMD	rs12525532	-0.110523	0.0581589	0.0573856	SBP	rs12525532	0.0147605	0.00972529	0.129013	SMOKE	rs12525532	0.00131538	0.0025643	0.607979	TGL	rs12525532	-0.50092	0.245897	0.0416402	ACT
rs132985	-0.0223578	0.0123178	0.0695131	BMI	rs132985	-0.0048262	0.0034761	0.165019	CHOL	rs132985	-0.01881	0.00706309	0.0077421	CRP	rs132985	0.00109294	0.00823864	0.894462	IMD	rs132985	0.0217836	0.0559874	0.697217	SBP	rs132985	0.00310983	0.00937497	0.740084	SMOKE	rs132985	0.0153376	0.00246829	5.18e-10	TGL	rs132985	-0.248736	0.237057	0.294057	ACT
rs17169104	0.00996721	0.0134986	0.46028	BMI	rs17169104	-0.006271	0.00380342	0.0991956	CHOL	rs17169104	0.00533366	0.00773455	0.490453	CRP	rs17169104	-0.0049523	0.00902625	0.583243	IMD	rs17169104	0.0931831	0.0612957	0.128456	SBP	rs17169104	0.0190965	0.0102439	0.0623594	SMOKE	rs17169104	0.0121435	0.00270305	7.04e-06	TGL	rs17169104	0.0916406	0.259543	0.724026	ACT
rs17386142	0.0723618	0.0214402	0.00073812	BMI	rs17386142	-0.0081	0.00605938	0.1813	CHOL	rs17386142	0.0356612	0.0123	0.0037405	CRP	rs17386142	-0.0034345	0.0143468	0.810804	IMD	rs17386142	0.300783	0.0974597	0.00202736	SBP	rs17386142	0.00686551	0.0163532	0.674599	SMOKE	rs17386142	0.00786375	0.00429856	0.0673426	TGL	rs17386142	0.681706	0.412945	0.098773	ACT
rs17402950	0.00308414	0.0245508	0.900031	BMI	rs17402950	0.00164767	0.00689766	0.811204	CHOL	rs17402950	0.00551819	0.0140623	0.694756	CRP	rs17402950	-0.0303703	0.0164187	0.0643524	IMD	rs17402950	0.00478421	0.111933	0.965907	SBP	rs17402950	-0.0303726	0.0188261	0.106679	SMOKE	rs17402950	0.00500764	0.00491326	0.308104	TGL	rs17402950	-0.62142	0.472046	0.188028	ACT
rs2126259	0.0132141	0.0203239	0.515578	BMI	rs2126259	-0.0570084	0.00570735	1.74e-23	CHOL	rs2126259	-0.109051	0.0116429	7.58e-21	CRP	rs2126259	-0.0147837	0.0135866	0.276545	IMD	rs2126259	0.119558	0.0923628	0.195516	SBP	rs2126259	0.031111	0.0153221	0.0423193	SMOKE	rs2126259	-0.0013874	0.00407147	0.733292	TGL	rs2126259	0.25205	0.390907	0.519069	ACT
rs2249105	0.0418274	0.0127732	0.0010582	BMI	rs2249105	0.00321956	0.00359966	0.371105	CHOL	rs2249105	0.00124429	0.00732398	0.865095	CRP	rs2249105	0.0121266	0.00854399	0.15581	IMD	rs2249105	0.272048	0.0580078	2.74e-06	SBP	rs2249105	0.0115494	0.00973361	0.235424	SMOKE	rs2249105	0.0167978	0.0025596	5.3e-11	TGL	rs2249105	-0.200755	0.245643	0.413778	ACT
rs2434612	-0.0485216	0.0152119	0.00142434	BMI	rs2434612	-0.0048526	0.00429129	0.258139	CHOL	rs2434612	0.00109371	0.00871856	0.90017	CRP	rs2434612	-0.0083405	0.0101732	0.412306	IMD	rs2434612	0.195063	0.0690965	0.00475727	SBP	rs2434612	-0.0137653	0.0116061	0.235608	SMOKE	rs2434612	0.0150154	0.00304779	8.37e-07	TGL	rs2434612	-0.170304	0.292581	0.560516	ACT
rs2699429	0.0114242	0.0124514	0.358877	BMI	rs2699429	0.0155318	0.00351227	9.78e-06	CHOL	rs2699429	-0.0184087	0.00713795	0.00990956	CRP	rs2699429	-0.019756	0.0083293	0.0176993	IMD	rs2699429	0.132225	0.05658	0.0194422	SBP	rs2699429	0.00211776	0.0094747	0.822929	SMOKE	rs2699429	0.0211236	0.00249479	2.53e-17	TGL	rs2699429	0.277054	0.239497	0.24735	ACT
rs2745353	-0.0122789	0.0122991	0.318105	BMI	rs2745353	0.00945715	0.00347411	0.00648614	CHOL	rs2745353	-0.0217694	0.00705416	0.00202866	CRP	rs2745353	-0.0071094	0.00822694	0.387504	IMD	rs2745353	-0.0558473	0.0559026	0.31779	SBP	rs2745353	-0.0202339	0.00935772	0.0305938	SMOKE	rs2745353	0.0182171	0.00246548	1.49e-13	TGL	rs2745353	0.398771	0.236552	0.0918421	ACT
rs2943645	-0.0100463	0.0128685	0.43499	BMI	rs2943645	-0.012674	0.00362978	0.00048017	CHOL	rs2943645	0.00387766	0.00737541	0.599059	CRP	rs2943645	0.00555835	0.00860584	0.518357	IMD	rs2943645	0.212812	0.058464	0.00027264	SBP	rs2943645	-0.0099404	0.00977687	0.309448	SMOKE	rs2943645	0.034039	0.00257562	7.34e-40	TGL	rs2943645	0.248908	0.247482	0.314531	ACT
rs295449	-0.014835	0.0125173	0.235957	BMI	rs295449	-0.0028722	0.00352964	0.415793	CHOL	rs295449	0.0216016	0.00717673	0.00261317	CRP	rs295449	-0.0036793	0.00837117	0.660288	IMD	rs295449	-0.0328319	0.056909	0.563995	SBP	rs295449	-0.0017585	0.00952579	0.853686	SMOKE	rs295449	0.011054	0.00250727	1.04e-05	TGL	rs295449	-0.348975	0.240902	0.147446	ACT
rs308971	0.0374703	0.0177487	0.0347599	BMI	rs308971	-0.0012183	0.00500681	0.807758	CHOL	rs308971	0.00026959	0.010173	0.978858	CRP	rs308971	-0.0148342	0.0118704	0.211419	IMD	rs308971	-0.001545	0.0805845	0.984704	SBP	rs308971	-0.0022656	0.0135275	0.867006	SMOKE	rs308971	0.0104405	0.00355615	0.00332612	TGL	rs308971	0.315874	0.341227	0.354603	ACT
rs3822072	-0.0326895	0.012358	0.00816488	BMI	rs3822072	-0.0053113	0.00349197	0.128259	CHOL	rs3822072	-0.0127099	0.00707845	0.0725631	CRP	rs3822072	0.00036609	0.00826564	0.964673	IMD	rs3822072	-0.0019309	0.0561798	0.972582	SBP	rs3822072	0.00831533	0.00939969	0.376143	SMOKE	rs3822072	0.011247	0.00247506	5.52e-06	TGL	rs3822072	0.116879	0.237511	0.622648	ACT
rs3861397	-0.0087531	0.013014	0.501207	BMI	rs3861397	-0.0061984	0.00367039	0.0912687	CHOL	rs3861397	-0.0081332	0.00746298	0.275802	CRP	rs3861397	-0.0104088	0.00870523	0.231815	IMD	rs3861397	0.0615814	0.0591475	0.297807	SBP	rs3861397	0.0105145	0.00989255	0.287785	SMOKE	rs3861397	0.0203638	0.0026087	5.92e-15	TGL	rs3861397	0.131236	0.250245	0.599981	ACT
rs3864041	0.00894574	0.0124532	0.472542	BMI	rs3864041	-0.0047137	0.003509	0.179169	CHOL	rs3864041	0.00344787	0.00713867	0.629107	CRP	rs3864041	0.00592809	0.00832777	0.476561	IMD	rs3864041	0.122314	0.0565966	0.0306841	SBP	rs3864041	-0.0088507	0.00946753	0.350005	SMOKE	rs3864041	0.00256133	0.00249472	0.304561	TGL	rs3864041	0.191934	0.239525	0.422952	ACT
rs459193	0.0339858	0.0141119	0.0160278	BMI	rs459193	-0.0051693	0.00398267	0.194312	CHOL	rs459193	-0.0170273	0.00809073	0.0353326	CRP	rs459193	0.0191632	0.00943705	0.0422934	IMD	rs459193	0.220668	0.0641601	0.00058324	SBP	rs459193	-0.007869	0.0107214	0.463038	SMOKE	rs459193	0.0269102	0.00282608	1.71e-21	TGL	rs459193	0.216201	0.271155	0.425259	ACT
rs4738141	-0.003234	0.0141444	0.819147	BMI	rs4738141	-0.0029716	0.00399917	0.457458	CHOL	rs4738141	-0.0090849	0.00811034	0.262647	CRP	rs4738141	0.00809452	0.00946377	0.392377	IMD	rs4738141	0.189685	0.0643156	0.00318542	SBP	rs4738141	-0.0034369	0.010763	0.749498	SMOKE	rs4738141	0.0161038	0.00283528	1.35e-08	TGL	rs4738141	-0.396123	0.27209	0.145435	ACT
rs4804311	0.0126509	0.0226386	0.576286	BMI	rs4804311	-0.0040367	0.00638196	0.527053	CHOL	rs4804311	0.0427865	0.0129711	0.00097183	CRP	rs4804311	0.0114322	0.0151378	0.450126	IMD	rs4804311	0.0532589	0.10307	0.605348	SBP	rs4804311	-0.0198222	0.0170648	0.245297	SMOKE	rs4804311	0.03281	0.00452713	4.26e-13	TGL	rs4804311	0.284216	0.435393	0.513898	ACT
rs4804833	0.00145399	0.0126529	0.908514	BMI	rs4804833	-0.003459	0.00356665	0.33214	CHOL	rs4804833	-0.0255667	0.007253	0.0004236	CRP	rs4804833	0.00627523	0.00846179	0.458333	IMD	rs4804833	0.0223282	0.0574907	0.697735	SBP	rs4804833	0.00559432	0.0096231	0.56103	SMOKE	rs4804833	0.0137703	0.00253385	5.5e-08	TGL	rs4804833	0.520717	0.243188	0.0322586	ACT
rs4846565	-0.0451092	0.0129399	0.00049026	BMI	rs4846565	0.00050384	0.00364812	0.890153	CHOL	rs4846565	0.00802124	0.00741676	0.279475	CRP	rs4846565	-0.0062301	0.00865554	0.471658	IMD	rs4846565	0.135618	0.0588418	0.0211791	SBP	rs4846565	-0.0023871	0.00983822	0.808379	SMOKE	rs4846565	0.0129685	0.00259194	5.64e-07	TGL	rs4846565	0.260584	0.249187	0.295684	ACT
rs4865796	-0.0279314	0.0133239	0.0360536	BMI	rs4865796	-0.0125576	0.00375935	0.00083688	CHOL	rs4865796	0.015748	0.00763789	0.0392257	CRP	rs4865796	0.0108522	0.00890982	0.223221	IMD	rs4865796	0.177626	0.0605346	0.00334347	SBP	rs4865796	-0.015578	0.010118	0.123731	SMOKE	rs4865796	0.0140474	0.00266858	1.41e-07	TGL	rs4865796	0.113565	0.255911	0.65721	ACT
rs492400	-0.0491466	0.0124214	7.6e-05	BMI	rs492400	0.00071316	0.00349957	0.838523	CHOL	rs492400	-0.0097015	0.00712419	0.173273	CRP	rs492400	-0.0150927	0.00830817	0.0692783	IMD	rs492400	-0.068597	0.0564343	0.224169	SBP	rs492400	-0.0035238	0.00944971	0.709286	SMOKE	rs492400	0.0130765	0.00248979	1.51e-07	TGL	rs492400	-0.250368	0.238859	0.294555	ACT
rs4976033	-0.030455	0.0125523	0.0152564	BMI	rs4976033	-0.0050902	0.00354072	0.150546	CHOL	rs4976033	-0.0119942	0.00719411	0.0954701	CRP	rs4976033	0.004386	0.00839419	0.60132	IMD	rs4976033	0.0779615	0.0570234	0.171569	SBP	rs4976033	-0.0052729	0.00955916	0.581232	SMOKE	rs4976033	0.0144779	0.00251526	8.62e-09	TGL	rs4976033	0.251753	0.241269	0.296739	ACT
rs498313	0.0206441	0.0133132	0.120988	BMI	rs498313	-0.0015755	0.00375887	0.67511	CHOL	rs498313	0.00612274	0.00763605	0.422658	CRP	rs498313	0.00903422	0.00890296	0.310229	IMD	rs498313	0.0603369	0.0604974	0.318597	SBP	rs498313	0.00596475	0.0101369	0.556282	SMOKE	rs498313	0.00498496	0.00266825	0.0617282	TGL	rs498313	-0.189817	0.256155	0.458681	ACT
rs6066149	-0.0157903	0.0136646	0.247862	BMI	rs6066149	-0.0039354	0.00385324	0.307101	CHOL	rs6066149	-0.0025144	0.00783448	0.748258	CRP	rs6066149	-0.0057442	0.00914084	0.529737	IMD	rs6066149	0.032124	0.0620908	0.604898	SBP	rs6066149	0.0122548	0.0104179	0.239471	SMOKE	rs6066149	0.0134192	0.00273824	9.56e-07	TGL	rs6066149	0.0505138	0.262998	0.847688	ACT
rs645040	0.0894788	0.0147013	1.16e-09	BMI	rs645040	-0.0051679	0.00415721	0.21383	CHOL	rs645040	-0.0325439	0.00843631	0.00011454	CRP	rs645040	0.00095826	0.00983695	0.922398	IMD	rs645040	0.131209	0.0668396	0.0496422	SBP	rs645040	-0.0039621	0.0111734	0.722618	SMOKE	rs645040	0.0212711	0.00294601	5.2e-13	TGL	rs645040	0.27883	0.282563	0.323747	ACT
rs6822892	-0.0150607	0.0131024	0.250367	BMI	rs6822892	-0.0070623	0.00369631	0.0560526	CHOL	rs6822892	0.00720924	0.00751215	0.337219	CRP	rs6822892	0.00087983	0.00876382	0.920032	IMD	rs6822892	0.0540694	0.0595553	0.363939	SBP	rs6822892	-0.0257262	0.00993885	0.00963885	SMOKE	rs6822892	0.01101	0.00262514	2.74e-05	TGL	rs6822892	0.0999751	0.252123	0.691712	ACT
rs683135	0.0291614	0.0133908	0.0294277	BMI	rs683135	-0.0164928	0.00378191	1.3e-05	CHOL	rs683135	0.0225533	0.00767866	0.00331284	CRP	rs683135	0.00152028	0.00895769	0.865233	IMD	rs683135	0.0487383	0.0608512	0.423166	SBP	rs683135	0.0107619	0.0101818	0.290533	SMOKE	rs683135	0.0147381	0.00268333	3.97e-08	TGL	rs683135	-0.539228	0.257655	0.0363655	ACT
rs6887914	-0.0001765	0.0151565	0.990708	BMI	rs6887914	-0.0047244	0.00427283	0.268866	CHOL	rs6887914	-0.0022027	0.00869082	0.799916	CRP	rs6887914	-0.0133706	0.010137	0.187176	IMD	rs6887914	0.112162	0.0688979	0.103537	SBP	rs6887914	0.0128502	0.0115633	0.266425	SMOKE	rs6887914	0.0046831	0.00303778	0.123167	TGL	rs6887914	0.171633	0.291431	0.555909	ACT
rs6937438	0.0079428	0.0134864	0.555895	BMI	rs6937438	-0.002131	0.00380396	0.575345	CHOL	rs6937438	0.00608845	0.00773466	0.431186	CRP	rs6937438	-0.0092988	0.00902149	0.302662	IMD	rs6937438	-0.0475635	0.0613381	0.438085	SBP	rs6937438	0.00845363	0.0102724	0.410566	SMOKE	rs6937438	0.0106628	0.00270194	7.94e-05	TGL	rs6937438	0.083205	0.259477	0.748465	ACT
rs7005992	-0.0335686	0.0173601	0.0531557	BMI	rs7005992	0.0108858	0.00490497	0.0264655	CHOL	rs7005992	0.00395557	0.00996446	0.691392	CRP	rs7005992	-0.0005182	0.0116158	0.964417	IMD	rs7005992	0.0545154	0.0788721	0.489449	SBP	rs7005992	0.0040219	0.0132153	0.76102	SMOKE	rs7005992	0.0205738	0.00348251	3.47e-09	TGL	rs7005992	-0.576791	0.333663	0.0838709	ACT
rs7176058	-0.030057	0.0172419	0.0812898	BMI	rs7176058	-0.0011969	0.00484896	0.805034	CHOL	rs7176058	-0.006044	0.00988428	0.540887	CRP	rs7176058	0.00240897	0.0115336	0.834553	IMD	rs7176058	0.0195529	0.0783742	0.802989	SBP	rs7176058	-0.0222408	0.0130294	0.0878913	SMOKE	rs7176058	0.0138587	0.00345388	6.01e-05	TGL	rs7176058	0.184687	0.331809	0.577797	ACT
rs718314	-0.0174759	0.0143426	0.223049	BMI	rs718314	-0.0113431	0.00405126	0.00511258	CHOL	rs718314	-0.0136043	0.00822089	0.0979586	CRP	rs718314	0.00371162	0.00959394	0.698852	IMD	rs718314	0.156484	0.0652036	0.0163989	SBP	rs718314	-0.0330833	0.0109782	0.00258212	SMOKE	rs718314	0.0134546	0.00287376	2.84e-06	TGL	rs718314	-0.529123	0.275879	0.0551186	ACT
rs7227237	0.0141491	0.0147738	0.338205	BMI	rs7227237	-0.0024089	0.00416326	0.56285	CHOL	rs7227237	0.00403235	0.00846625	0.633872	CRP	rs7227237	0.0134472	0.00988211	0.173591	IMD	rs7227237	0.0678961	0.0671282	0.311807	SBP	rs7227237	0.00318607	0.0112474	0.777001	SMOKE	rs7227237	0.00140739	0.00295938	0.634382	TGL	rs7227237	-0.273803	0.284152	0.335257	ACT
rs731839	-0.0146776	0.0130525	0.2608	BMI	rs731839	-0.0084273	0.0036814	0.0220717	CHOL	rs731839	0.00858181	0.00748829	0.251784	CRP	rs731839	-0.0173319	0.00873078	0.0471286	IMD	rs731839	0.11125	0.0593107	0.0606959	SBP	rs731839	-0.0356127	0.00997562	0.00035707	SMOKE	rs731839	0.0171018	0.00261618	6.29e-11	TGL	rs731839	0.410044	0.251111	0.102488	ACT
rs7323406	0.0137442	0.0137283	0.316754	BMI	rs7323406	-0.0063104	0.00387718	0.103615	CHOL	rs7323406	-0.0014184	0.00786912	0.85696	CRP	rs7323406	-0.0014686	0.00918138	0.872918	IMD	rs7323406	0.0573491	0.0624231	0.358245	SBP	rs7323406	-0.0219829	0.0104849	0.0360298	SMOKE	rs7323406	-0.0057284	0.00275029	0.0372674	TGL	rs7323406	-0.489675	0.263835	0.0634567	ACT
rs754814	-0.0012415	0.0137879	0.928254	BMI	rs754814	0.00475083	0.00388571	0.221467	CHOL	rs754814	0.00478554	0.00790137	0.544741	CRP	rs754814	0.0177246	0.00922036	0.0545656	IMD	rs754814	-0.0280913	0.0627528	0.654406	SBP	rs754814	-0.0003599	0.0104743	0.972539	SMOKE	rs754814	0.00303881	0.00276088	0.271042	TGL	rs754814	-0.34679	0.265191	0.190977	ACT
rs7973683	-0.0599545	0.0129983	3.98e-06	BMI	rs7973683	-0.0004878	0.00366301	0.894063	CHOL	rs7973683	0.00777328	0.0074563	0.297175	CRP	rs7973683	-0.008952	0.00869397	0.303161	IMD	rs7973683	0.0883337	0.0590658	0.134782	SBP	rs7973683	0.0152192	0.00991498	0.124785	SMOKE	rs7973683	0.0188537	0.00260562	4.64e-13	TGL	rs7973683	-0.124505	0.249884	0.618307	ACT
rs8032586	0.0312843	0.0213365	0.142585	BMI	rs8032586	-0.0044491	0.00599817	0.458246	CHOL	rs8032586	0.0017532	0.0122213	0.885931	CRP	rs8032586	0.0175594	0.0142706	0.218527	IMD	rs8032586	0.129186	0.096942	0.18266	SBP	rs8032586	-0.0193221	0.016126	0.230842	SMOKE	rs8032586	0.0117954	0.00427247	0.00576657	TGL	rs8032586	-0.283329	0.410045	0.489585	ACT
rs8101064	0.0572724	0.0356236	0.1079	BMI	rs8101064	0.00436258	0.00999411	0.662464	CHOL	rs8101064	-0.0199057	0.0204229	0.329722	CRP	rs8101064	-0.0046813	0.0238171	0.844179	IMD	rs8101064	0.337275	0.161333	0.0365695	SBP	rs8101064	-0.0370759	0.0276577	0.180077	SMOKE	rs8101064	0.0322443	0.00713539	6.22e-06	TGL	rs8101064	-1.59428	0.684	0.0197639	ACT
rs9425291	-0.0016536	0.0123968	0.893885	BMI	rs9425291	-0.0013191	0.00349541	0.705895	CHOL	rs9425291	0.0071489	0.00710622	0.314413	CRP	rs9425291	0.0152205	0.00828949	0.0663407	IMD	rs9425291	0.0325169	0.0563184	0.563685	SBP	rs9425291	0.00507709	0.0094255	0.589956	SMOKE	rs9425291	0.00937727	0.00248396	0.00015996	TGL	rs9425291	-0.394525	0.238451	0.0980215	ACT
rs9492443	-0.0299384	0.0139926	0.0323887	BMI	rs9492443	0.00764385	0.0039498	0.0529617	CHOL	rs9492443	0.0428286	0.00801972	9.28e-08	CRP	rs9492443	-0.0059878	0.0093601	0.52236	IMD	rs9492443	-0.0563984	0.063593	0.375152	SBP	rs9492443	0.0120959	0.0106753	0.257199	SMOKE	rs9492443	0.0120365	0.0028029	1.75e-05	TGL	rs9492443	-0.0866718	0.269329	0.7476	ACT
rs966544	-0.0706103	0.0133905	1.34e-07	BMI	rs966544	-0.0006784	0.00377374	0.857325	CHOL	rs966544	-0.0033804	0.00767748	0.659722	CRP	rs966544	0.00251454	0.00895768	0.77893	IMD	rs966544	-0.267487	0.0608397	1.1e-05	SBP	rs966544	0.0286652	0.0101466	0.00471992	SMOKE	rs966544	0.00695831	0.00268355	0.00951619	TGL	rs966544	0.285412	0.257682	0.268029	ACT
rs972283	-0.0338375	0.012309	0.00597802	BMI	rs972283	-0.0010773	0.00347028	0.75624	CHOL	rs972283	-0.0289361	0.00705773	4.13e-05	CRP	rs972283	0.00452498	0.00823126	0.582504	IMD	rs972283	0.106729	0.0559074	0.0562584	SBP	rs972283	-0.0008496	0.00936444	0.927936	SMOKE	rs972283	0.0267145	0.00246541	2.37e-27	TGL	rs972283	-0.0476199	0.23658	0.840477	ACT
rs9881942	0.0323211	0.012331	0.00876483	BMI	rs9881942	-0.0002881	0.00347724	0.933969	CHOL	rs9881942	0.0103978	0.00707008	0.141382	CRP	rs9881942	0.00092891	0.0082475	0.910325	IMD	rs9881942	0.198763	0.0560165	0.00038782	SBP	rs9881942	0.00429078	0.00938415	0.647575	SMOKE	rs9881942	0.00216608	0.00247102	0.380709	TGL	rs9881942	0.0813353	0.237264	0.731745	ACT

## Sheet: B-H corrected results
Table S6: Benjamini-Hochberg FDR-corrected associations between SNPS and covariates
Exposure	n_sig_BMI	n_sig_CHOL	n_sig_CRP	n_sig_IMD	n_sig_SBP	n_sig_SMOKE	n_sig_TGL	n_sig_ACT
FPG	10	10	14	0	5	1	15	0
FI	11	9	13	0	9	1	34	0
2hPG	7	8	9	0	8	1	7	0
IR	7	7	5	0	5	1	38	1

## Sheet: ICD-10 AD codes
Table S7: ICD-10 codes for Alzheimer's disease (AD) in UK Biobank
ICD-10 code	ICD-10 Code Text
F00	Dementia in Alzheimer's disease
F00.0	Dementia in Alzheimer's disease with early onset
F00.1	Dementia in Alzheimer's disease with late onset
F00.2	Dementia in Alzheimer's disease, atypical or mixed type
F00.9	Dementia in Alzheimer's disease, unspecified
G30	Alzheimer's disease
G30.0	Alzheimer's disease with early onset
G30.1	Alzheimer's disease with late onset
G30.8	Other Alzheimer's disease
G30.9	Alzheimer's disease unspecified

## Sheet: Primary care codes
Table S8: Primary care Read codes (version 2) for Alzheimer's disease
Code	Description
Eu00.	[X]Dementia in Alzheimer's disease
Eu000	[X]Dementia in Alzheimer's disease with early onset
Eu001	[X}Dementia in Alzheimer's disease with late onset
Eu002	[X]Dementia in Alzheimer's disease, atypical or mixed type
Eu00z	[X]Dementia in Alzheimer's disease, unspecified

## Sheet: MR-PRESSO results
Table S9: MR-PRESSO results
Exposure	Outcome	beta	se	pval	beta_corr	se_corr	pval_corr	pval_global_test	outlier_snps
fpg	Total brain volume	-8.87	4.27	0.0402				0.0004	-
fpg	WMHV	0.0030249	0.0410943	0.941458				0.271	-
fpg	Hippocampal volume	0.00595157	0.0235891	0.801287				0.305	-
fpg	All-cause dementia	-0.0146689	0.105099	0.889258				0.912	-
fpg	Alzheimer's dementia	0.0846589	0.16566	0.610366				0.658	-
fpg	Vascular dementia	0.235069	0.232404	0.314053				0.903	-
fi	Total brain volume	3.13753	6.82185	0.647691				0.017	-
fi	WMHV	-0.057799	0.0564495	0.31112				0.092	-
fi	Hippocampal volume	-0.0436814	0.0466228	0.353595	-0.0410008	0.0404014	0.31561	<0.001	-
fi	All-cause dementia	0.15037	0.182595	0.414373				0.593	-
fi	Alzheimer's dementia	0.264602	0.250021	0.295318				0.859	-
fi	Vascular dementia	0.508298	0.460132	0.274922				0.1	-
2hrpg	Total brain volume	-0.450164	1.90336	0.816463				0.628	-
2hrpg	WMHV	0.00283368	0.0200175	0.889444				0.332	-
2hrpg	Hippocampal volume	0.00175689	0.0183739	0.925178				0.109	-
2hrpg	All-cause dementia	0.20609	0.0746683	0.0153385				0.308	-
2hrpg	Alzheimer's dementia	0.526324	0.0914384	4.97129e-05				0.712	-
2hrpg	Vascular dementia	0.180389	0.101458	0.097128				0.955	-
ir	Total brain volume	4.087	5.22	0.437	-0.0467	4.37	0.992	0.0039	rs4738141, rs645040
ir	WMHV	-0.0454124	0.0400957	0.262578				0.177	-
ir	Hippocampal volume	-0.00397538	0.0238207	0.868106				0.261	-
ir	All-cause dementia	0.0623084	0.144573	0.668262				0.339	-
ir	Alzheimer's dementia	0.102221	0.207038	0.623577				0.471	-
ir	Vascular dementia	0.207328	0.345506	0.551066				0.05	-
